# Supplementary material for: Circadian cilia transcriptome in mouse brain across physiological and pathological states
Source: Mol Brain. 2024 Sep 20;17:67. doi: 10.1186/s13041-024-01143-0 (PMC11414107; doi:10.1186/s13041-024-01143-0)
Supplement: Supplementary file 1 — Supplementary Material 1: List of cilia associated genes, CiliaCarta [file 13041_2024_1143_MOESM1_ESM.xlsx]

## Sheet: Cilia-associated genes
Ensembl Gene ID	Associated Gene Name
ENSG00000032742	IFT88
ENSG00000114446	IFT57
ENSG00000198211	TUBB3
ENSG00000204104	TRAF3IP1
ENSG00000196659	TTC30B
ENSG00000197557	TTC30A
ENSG00000138002	IFT172
ENSG00000118096	IFT46
ENSG00000122970	IFT81
ENSG00000113966	ARL6
ENSG00000078674	PCM1
ENSG00000090273	NUDC
ENSG00000169379	ARL13B
ENSG00000007174	DNAH9
ENSG00000139537	CCDC65
ENSG00000154099	DNAAF1
ENSG00000166596	WDR16
ENSG00000168589	DYNLRB2
ENSG00000171595	DNAI2
ENSG00000213085	CCDC19
ENSG00000123810	B9D2
ENSG00000138036	DYNC2LI1
ENSG00000147400	CETN2
ENSG00000164953	TMEM67
ENSG00000118965	WDR35
ENSG00000131437	KIF3A
ENSG00000143156	NME7
ENSG00000163913	IFT122
ENSG00000187240	DYNC2H1
ENSG00000048342	CC2D2A
ENSG00000100360	IFT27
ENSG00000103351	CLUAP1
ENSG00000105948	TTC26
ENSG00000157796	WDR19
ENSG00000188229	TUBB4B
ENSG00000089091	DZANK1
ENSG00000066185	ZMYND12
ENSG00000089101	C20orf26
ENSG00000112530	PACRG
ENSG00000122735	DNAI1
ENSG00000129295	LRRC6
ENSG00000158023	WDR66
ENSG00000158423	RIBC1
ENSG00000183833	MAATS1
ENSG00000183207	RUVBL2
ENSG00000079974	RABL2B
ENSG00000111837	MAK
ENSG00000144134	RABL2A
ENSG00000066629	EML1
ENSG00000086061	DNAJA1
ENSG00000128408	RIBC2
ENSG00000140057	AK7
ENSG00000151023	ENKUR
ENSG00000160188	RSPH1
ENSG00000165923	AGBL2
ENSG00000096872	IFT74
ENSG00000088986	DYNLL1
ENSG00000157856	CCDC164
ENSG00000167216	KATNAL2
ENSG00000171962	LRRC48
ENSG00000188010	MORN2
ENSG00000167552	TUBA1A
ENSG00000150628	SPATA4
ENSG00000123607	TTC21B
ENSG00000165533	TTC8
ENSG00000156313	RPGR
ENSG00000163818	LZTFL1
ENSG00000128581	RABL5
ENSG00000149201	CCDC81
ENSG00000151575	TEX9
ENSG00000165309	ARMC3
ENSG00000188931	C1orf192
ENSG00000157423	HYDIN
ENSG00000021300	PLEKHB1
ENSG00000131697	NPHP4
ENSG00000011143	MKS1
ENSG00000122507	BBS9
ENSG00000125124	BBS2
ENSG00000131018	SYNE1
ENSG00000077327	SPAG6
ENSG00000096093	EFHC1
ENSG00000101222	SPEF1
ENSG00000152763	WDR78
ENSG00000163879	DNALI1
ENSG00000164675	IQUB
ENSG00000172426	RSPH9
ENSG00000183690	EFHC2
ENSG00000119333	WDR34
ENSG00000138587	MNS1
ENSG00000140403	DNAJA4
ENSG00000171497	PPID
ENSG00000092850	TEKT2
ENSG00000103494	RPGRIP1L
ENSG00000068885	IFT80
ENSG00000070761	C16orf80
ENSG00000101052	IFT52
ENSG00000138175	ARL3
ENSG00000163093	BBS5
ENSG00000187535	IFT140
ENSG00000166963	MAP1A
ENSG00000123977	WDR69
ENSG00000119661	DNAL1
ENSG00000100271	TTLL1
ENSG00000105877	DNAH11
ENSG00000118997	DNAH7
ENSG00000158486	DNAH3
ENSG00000197653	DNAH10
ENSG00000115423	DNAH6
ENSG00000155026	RSPH10B
ENSG00000159079	C21orf59
ENSG00000174844	DNAH12
ENSG00000067369	TP53BP1
ENSG00000116127	ALMS1
ENSG00000111554	MDM1
ENSG00000187391	MAGI2
ENSG00000196220	SRGAP3
ENSG00000034239	EFCAB1
ENSG00000111913	FAM65B
ENSG00000112539	C6orf118
ENSG00000112981	NME5
ENSG00000124237	C20orf85
ENSG00000133665	DYDC2
ENSG00000137821	LRRC49
ENSG00000141294	LRRC46
ENSG00000152076	CCDC74B
ENSG00000159713	TPPP3
ENSG00000160345	C9orf116
ENSG00000173947	PIFO
ENSG00000178965	C1orf173
ENSG00000179902	C1orf194
ENSG00000215217	C5orf49
ENSG00000110274	CEP164
ENSG00000106992	AK1
ENSG00000158234	FAIM
ENSG00000101350	KIF3B
ENSG00000204852	TCTN1
ENSG00000085433	WDR47
ENSG00000135541	AHI1
ENSG00000004838	ZMYND10
ENSG00000103021	CCDC113
ENSG00000114473	IQCG
ENSG00000137473	TTC29
ENSG00000145491	ROPN1L
ENSG00000162643	WDR63
ENSG00000162814	SPATA17
ENSG00000205084	TMEM231
ENSG00000170264	FAM161A
ENSG00000064199	SPA17
ENSG00000080572	PIH1D3
ENSG00000100218	RTDR1
ENSG00000103540	CCP110
ENSG00000105792	C7orf63
ENSG00000118513	MYB
ENSG00000129007	CALML4
ENSG00000150773	PIH1D2
ENSG00000154479	CCDC173
ENSG00000155761	SPAG17
ENSG00000162543	UBXN10
ENSG00000164185	ZNF474
ENSG00000172361	CCDC11
ENSG00000172771	EFCAB12
ENSG00000173627	APOBEC4
ENSG00000177994	C2orf73
ENSG00000189350	FAM179A
ENSG00000198003	CCDC151
ENSG00000198553	KCNRG
ENSG00000203778	FAM229B
ENSG00000203780	FANK1
ENSG00000172915	NBEA
ENSG00000075945	KIFAP3
ENSG00000080823	MOK
ENSG00000111834	RSPH4A
ENSG00000131044	TTLL9
ENSG00000163885	CCDC37
ENSG00000197826	C4orf22
ENSG00000138771	SHROOM3
ENSG00000141519	CCDC40
ENSG00000135205	CCDC146
ENSG00000139714	MORN3
ENSG00000159625	CCDC135
ENSG00000169402	RSPH10B2
ENSG00000171174	RBKS
ENSG00000182224	CYB5D1
ENSG00000213204	C6orf165
ENSG00000126870	WDR60
ENSG00000055163	CYFIP2
ENSG00000164114	MAP9
ENSG00000115685	PPP1R7
ENSG00000198947	DMD
ENSG00000168026	TTC21A
ENSG00000025796	SEC63
ENSG00000133265	HSPBP1
ENSG00000110619	CARS
ENSG00000166402	TUB
ENSG00000127914	AKAP9
ENSG00000011485	PPP5C
ENSG00000123416	TUBA1B
ENSG00000167553	TUBA1C
ENSG00000167306	MYO5B
ENSG00000079156	OSBPL6
ENSG00000102781	KATNAL1
ENSG00000144451	SPAG16
ENSG00000119636	CCDC176
ENSG00000128536	CDHR3
ENSG00000129654	FOXJ1
ENSG00000152611	CAPSL
ENSG00000153347	FAM81B
ENSG00000167646	DNAAF3
ENSG00000178053	MLF1
ENSG00000183644	C11orf88
ENSG00000141367	CLTC
ENSG00000163468	CCT3
ENSG00000081870	HSPB11
ENSG00000108883	EFTUD2
ENSG00000156508	EEF1A1
ENSG00000174373	RALGAPA1
ENSG00000197694	SPTAN1
ENSG00000204843	DCTN1
ENSG00000042317	SPATA7
ENSG00000058453	CROCC
ENSG00000070087	PFN2
ENSG00000140463	BBS4
ENSG00000171533	MAP6
ENSG00000175792	RUVBL1
ENSG00000112796	ENPP5
ENSG00000153822	KCNJ16
ENSG00000166592	RRAD
ENSG00000203666	EFCAB2
ENSG00000120051	CCDC147
ENSG00000130413	STK33
ENSG00000141499	WRAP53
ENSG00000168734	PKIG
ENSG00000108946	PRKAR1A
ENSG00000125868	DSTN
ENSG00000174437	ATP2A2
ENSG00000005249	PRKAR2B
ENSG00000075886	TUBA3D
ENSG00000204052	LRRC73
ENSG00000139637	C12orf10
ENSG00000100211	CBY1
ENSG00000134874	DZIP1
ENSG00000162105	SHANK2
ENSG00000163617	KIAA1407
ENSG00000166171	DPCD
ENSG00000166578	IQCD
ENSG00000179029	TMEM107
ENSG00000181004	BBS12
ENSG00000108953	YWHAE
ENSG00000118492	ADGB
ENSG00000140284	SLC27A2
ENSG00000149292	TTC12
ENSG00000152582	SPEF2
ENSG00000156206	C15orf26
ENSG00000156345	CDK20
ENSG00000166352	C11orf74
ENSG00000070718	AP3M2
ENSG00000163001	CCDC104
ENSG00000184831	APOO
ENSG00000163686	ABHD6
ENSG00000101333	PLCB4
ENSG00000197748	WDR96
ENSG00000099995	SF3A1
ENSG00000101104	PABPC1L
ENSG00000039139	DNAH5
ENSG00000100246	DNAL4
ENSG00000119685	TTLL5
ENSG00000175970	UNC119B
ENSG00000213123	TCTEX1D2
ENSG00000136811	ODF2
ENSG00000154380	ENAH
ENSG00000132259	CNGA4
ENSG00000173588	CCDC41
ENSG00000183346	C10orf107
ENSG00000203965	EFCAB7
ENSG00000086758	HUWE1
ENSG00000087191	PSMC5
ENSG00000127948	POR
ENSG00000166598	HSP90B1
ENSG00000196455	PIK3R4
ENSG00000137267	TUBB2A
ENSG00000137285	TUBB2B
ENSG00000161057	PSMC2
ENSG00000122643	NT5C3
ENSG00000135778	NTPCR
ENSG00000074054	CLASP1
ENSG00000087111	PIGS
ENSG00000134308	YWHAQ
ENSG00000119977	TCTN3
ENSG00000127445	PIN1
ENSG00000179387	ELMOD2
ENSG00000182973	CNOT10
ENSG00000198589	LRBA
ENSG00000198612	COPS8
ENSG00000109756	RAPGEF2
ENSG00000143653	SCCPDH
ENSG00000144061	NPHP1
ENSG00000084764	MAPRE3
ENSG00000087460	GNAS
ENSG00000164104	HMGB2
ENSG00000168778	TCTN2
ENSG00000132321	IQCA1
ENSG00000163349	HIPK1
ENSG00000153904	DDAH1
ENSG00000125971	DYNLRB1
ENSG00000010626	LRRC23
ENSG00000088727	KIF9
ENSG00000105519	CAPS
ENSG00000117477	C1orf114
ENSG00000118307	CASC1
ENSG00000120262	CCDC170
ENSG00000133115	STOML3
ENSG00000135951	TSGA10
ENSG00000137691	C11orf70
ENSG00000138400	MDH1B
ENSG00000156042	TTC18
ENSG00000159588	CCDC17
ENSG00000161574	CCL15-CCL14
ENSG00000162004	CCDC78
ENSG00000163040	CCDC74A
ENSG00000164746	C7orf57
ENSG00000164972	C9orf24
ENSG00000167858	TEKT1
ENSG00000168658	VWA3B
ENSG00000169064	ZBBX
ENSG00000171757	LRRC34
ENSG00000173467	AGR3
ENSG00000175664	TEX26
ENSG00000177459	C8orf47
ENSG00000179813	FAM216B
ENSG00000185681	MORN5
ENSG00000186471	AKAP14
ENSG00000188817	SNTN
ENSG00000197208	SLC22A4
ENSG00000204711	C9orf135
ENSG00000155097	ATP6V1C1
ENSG00000111752	PHC1
ENSG00000032389	TSSC1
ENSG00000065665	SEC61A2
ENSG00000165092	ALDH1A1
ENSG00000188352	FOCAD
ENSG00000087903	RFX2
ENSG00000104450	SPAG1
ENSG00000065150	IPO5
ENSG00000226704	HSPA1L
ENSG00000069329	VPS35
ENSG00000109083	IFT20
ENSG00000133026	MYH10
ENSG00000164070	HSPA4L
ENSG00000046651	OFD1
ENSG00000198707	CEP290
ENSG00000068796	KIF2A
ENSG00000087365	SF3B2
ENSG00000096384	HSP90AB1
ENSG00000113558	SKP1
ENSG00000166226	CCT2
ENSG00000204390	HSPA1L
ENSG00000206383	HSPA1L
ENSG00000234258	HSPA1L
ENSG00000236251	HSPA1L
ENSG00000054654	SYNE2
ENSG00000083535	PIBF1
ENSG00000104695	PPP2CB
ENSG00000171703	TCEA2
ENSG00000183914	DNAH2
ENSG00000141013	GAS8
ENSG00000169118	CSNK1G1
ENSG00000089289	IGBP1
ENSG00000243955	GSTA1
ENSG00000244067	GSTA2
ENSG00000103599	IQCH
ENSG00000121413	ZSCAN18
ENSG00000124074	ENKD1
ENSG00000125409	TEKT3
ENSG00000132554	RGS22
ENSG00000135469	COQ10A
ENSG00000140104	C14orf79
ENSG00000140481	CCDC33
ENSG00000149179	C11orf49
ENSG00000158113	LRRC43
ENSG00000160298	C21orf58
ENSG00000160401	C9orf117
ENSG00000166246	C16orf71
ENSG00000170788	DYDC1
ENSG00000174628	IQCK
ENSG00000186952	TMEM232
ENSG00000188659	FAM154B
ENSG00000198920	KIAA0753
ENSG00000100228	RAB36
ENSG00000102904	TSNAXIP1
ENSG00000106012	IQCE
ENSG00000109771	LRP2BP
ENSG00000110318	KIAA1377
ENSG00000114670	NEK11
ENSG00000116793	PHTF1
ENSG00000116885	OSCP1
ENSG00000132122	SPATA6
ENSG00000141665	FBXO15
ENSG00000163075	PCDP1
ENSG00000174007	CEP19
ENSG00000007062	PROM1
ENSG00000187726	DNAJB13
ENSG00000119650	IFT43
ENSG00000127824	TUBA4A
ENSG00000135315	KIAA1009
ENSG00000153140	CETN3
ENSG00000135338	LCA5
ENSG00000109971	HSPA8
ENSG00000010361	FUZ
ENSG00000164066	INTU
ENSG00000168014	C2CD3
ENSG00000174483	BBS1
ENSG00000082701	GSK3B
ENSG00000197535	MYO5A
ENSG00000083312	TNPO1
ENSG00000229684	TUBB
ENSG00000042781	USH2A
ENSG00000137100	DCTN3
ENSG00000104237	RP1
ENSG00000130638	ATXN10
ENSG00000251569	BBS5
ENSG00000130363	RSPH3
ENSG00000141551	CSNK1D
ENSG00000114841	DNAH1
ENSG00000256061	DYX1C1
ENSG00000175216	CKAP5
ENSG00000169126	ARMC4
ENSG00000110367	DDX6
ENSG00000126001	CEP250
ENSG00000170312	CDK1
ENSG00000080824	HSP90AA1
ENSG00000160299	PCNT
ENSG00000108641	B9D1
ENSG00000137601	NEK1
ENSG00000145075	CCDC39
ENSG00000155530	LRGUK
ENSG00000109062	SLC9A3R1
ENSG00000078142	PIK3C3
ENSG00000150433	TMEM218
ENSG00000163482	STK36
ENSG00000159720	ATP6V0D1
ENSG00000058668	ATP2B4
ENSG00000072062	PRKACA
ENSG00000103769	RAB11A
ENSG00000105479	CCDC114
ENSG00000198718	FAM179B
ENSG00000105568	PPP2R1A
ENSG00000156261	CCT8
ENSG00000164087	POC1A
ENSG00000174799	CEP135
ENSG00000196236	XPNPEP3
ENSG00000119397	CNTRL
ENSG00000131711	MAP1B
ENSG00000152556	PFKM
ENSG00000173226	IQCB1
ENSG00000130640	TUBGCP2
ENSG00000131558	EXOC4
ENSG00000141577	AZI1
ENSG00000157869	RAB28
ENSG00000165695	AK8
ENSG00000100503	NIN
ENSG00000112144	ICK
ENSG00000167131	CCDC103
ENSG00000080298	RFX3
ENSG00000007168	PAFAH1B1
ENSG00000078668	VDAC3
ENSG00000142609	C1orf222
ENSG00000148498	PARD3
ENSG00000104833	TUBB4A
ENSG00000137343	ATAT1
ENSG00000079335	CDC14A
ENSG00000099901	RANBP1
ENSG00000100554	ATP6V1D
ENSG00000095397	DFNB31
ENSG00000146038	DCDC2
ENSG00000158163	DZIP1L
ENSG00000174898	CATSPERD
ENSG00000188596	C12orf55
ENSG00000165506	DNAAF2
ENSG00000170703	TTLL6
ENSG00000074935	TUBE1
ENSG00000067225	PKM
ENSG00000152669	CCNO
ENSG00000138190	EXOC6
ENSG00000106477	CEP41
ENSG00000214413	BBIP1
ENSG00000114302	PRKAR2A
ENSG00000132932	ATP8A2
ENSG00000168036	CTNNB1
ENSG00000124198	ARFGEF2
ENSG00000137474	MYO7A
ENSG00000135046	ANXA1
ENSG00000168944	CEP120
ENSG00000155755	TMEM237
ENSG00000099204	ABLIM1
ENSG00000135912	TTLL4
ENSG00000054116	TRAPPC3
ENSG00000156973	PDE6D
ENSG00000186889	TMEM17
ENSG00000185920	PTCH1
ENSG00000109944	C11orf63
ENSG00000137822	TUBGCP4
ENSG00000156172	C8orf37
ENSG00000164818	HEATR2
ENSG00000171811	TTC40
ENSG00000079805	DNM2
ENSG00000113712	CSNK1A1
ENSG00000132341	RAN
ENSG00000204435	CSNK2B
ENSG00000117155	SSX2IP
ENSG00000137941	TTLL7
ENSG00000188878	FBF1
ENSG00000131462	TUBG1
ENSG00000183311	TUBB
ENSG00000196230	TUBB
ENSG00000197102	DYNC1H1
ENSG00000224156	TUBB
ENSG00000227739	TUBB
ENSG00000232421	TUBB
ENSG00000232575	TUBB
ENSG00000235067	TUBB
ENSG00000196981	WDR5B
ENSG00000196924	FLNA
ENSG00000047849	MAP4
ENSG00000134202	GSTM3
ENSG00000167632	TRAPPC9
ENSG00000142875	PRKACB
ENSG00000092200	RPGRIP1
ENSG00000117650	NEK2
ENSG00000132881	RSG1
ENSG00000181378	CCDC108
ENSG00000088256	GNA11
ENSG00000092820	EZR
ENSG00000126216	TUBGCP3
ENSG00000164199	GPR98
ENSG00000213066	FGFR1OP
ENSG00000106571	GLI3
ENSG00000146425	DYNLT1
ENSG00000186638	KIF24
ENSG00000102001	CACNA1F
ENSG00000148019	CEP78
ENSG00000054282	SDCCAG8
ENSG00000101004	NINL
ENSG00000213024	NUP62
ENSG00000138686	BBS7
ENSG00000168280	KIF5C
ENSG00000168385	Sep-02
ENSG00000180104	EXOC3
ENSG00000144848	ATG3
ENSG00000152240	HAUS1
ENSG00000015676	NUDCD3
ENSG00000091536	MYO15A
ENSG00000115355	CCDC88A
ENSG00000130702	LAMA5
ENSG00000142192	APP
ENSG00000158079	PTPDC1
ENSG00000077684	PHF17
ENSG00000143951	WDPCP
ENSG00000198089	SFI1
ENSG00000163382	APOA1BP
ENSG00000197386	HTT
ENSG00000048545	GUCA1A
ENSG00000069966	GNB5
ENSG00000112210	RAB23
ENSG00000144191	CNGA3
ENSG00000165059	PRKACG
ENSG00000148180	GSN
ENSG00000137942	FNBP1L
ENSG00000156876	SASS6
ENSG00000160602	NEK8
ENSG00000169762	TAPT1
ENSG00000185842	DNAH14
ENSG00000213923	CSNK1E
ENSG00000139323	POC1B
ENSG00000111254	AKAP3
ENSG00000117245	KIF17
ENSG00000151208	DLG5
ENSG00000078246	TULP3
ENSG00000114904	NEK4
ENSG00000119401	TRIM32
ENSG00000121289	CEP89
ENSG00000127328	RAB3IP
ENSG00000188343	FAM92A1
ENSG00000106524	ANKMY2
ENSG00000146350	C6orf170
ENSG00000148384	INPP5E
ENSG00000165115	KIF27
ENSG00000178234	GALNT11
ENSG00000105220	GPI
ENSG00000206488	ATAT1
ENSG00000223752	ATAT1
ENSG00000229061	ATAT1
ENSG00000231257	ATAT1
ENSG00000234549	ATAT1
ENSG00000235658	ATAT1
ENSG00000128881	TTBK2
ENSG00000124721	DNAH8
ENSG00000130561	SAG
ENSG00000133393	FOPNL
ENSG00000116198	CEP104
ENSG00000160226	C21orf2
ENSG00000182504	CEP97
ENSG00000140263	SORD
ENSG00000164690	SHH
ENSG00000186094	AGBL4
ENSG00000124839	RAB17
ENSG00000119705	SLIRP
ENSG00000076201	PTPN23
ENSG00000077380	DYNC1I2
ENSG00000078369	GNB1
ENSG00000104892	KLC3
ENSG00000112041	TULP1
ENSG00000124659	TBCC
ENSG00000125354	Sep-06
ENSG00000138107	ACTR1A
ENSG00000153317	ASAP1
ENSG00000160218	TRAPPC10
ENSG00000167461	RAB8A
ENSG00000168374	ARF4
ENSG00000170759	KIF5B
ENSG00000175203	DCTN2
ENSG00000214415	GNAT3
ENSG00000122545	Sep-07
ENSG00000132639	SNAP25
ENSG00000184640	Sep-09
ENSG00000141933	TPGS1
ENSG00000085832	EPS15
ENSG00000100379	KCTD17
ENSG00000118762	PKD2
ENSG00000179397	C1orf101
ENSG00000244607	CCDC13
ENSG00000153789	FAM92B
ENSG00000114107	CEP70
ENSG00000123473	STIL
ENSG00000149483	TMEM138
ENSG00000154040	CABYR
ENSG00000166037	CEP57
ENSG00000187049	TMEM216
ENSG00000214021	TTLL3
ENSG00000081377	CDC14B
ENSG00000091140	DLD
ENSG00000102218	RP2
ENSG00000176101	SSNA1
ENSG00000177143	CETN1
ENSG00000197548	ATG7
ENSG00000004455	AK2
ENSG00000040199	PHLPP2
ENSG00000084731	KIF3C
ENSG00000125257	ABCC4
ENSG00000170296	GABARAP
ENSG00000187775	DNAH17
ENSG00000155980	KIF5A
ENSG00000072864	NDE1
ENSG00000101624	CEP76
ENSG00000113971	NPHP3
ENSG00000117724	CENPF
ENSG00000198331	HYLS1
ENSG00000186710	CCDC42B
ENSG00000248710	TRIM59
ENSG00000008710	PKD1
ENSG00000125863	MKKS
ENSG00000139350	NEDD1
ENSG00000176225	RTTN
ENSG00000179941	BBS10
ENSG00000249115	HAUS5
ENSG00000070367	EXOC5
ENSG00000070729	CNGB1
ENSG00000102076	OPN1LW
ENSG00000108370	RGS9
ENSG00000108387	Sep-04
ENSG00000112619	PRPH2
ENSG00000114349	GNAT1
ENSG00000116703	PDC
ENSG00000120500	ARR3
ENSG00000132518	GUCY2D
ENSG00000144036	EXOC6B
ENSG00000147044	CASK
ENSG00000163914	RHO
ENSG00000047617	ANO2
ENSG00000100592	DAAM1
ENSG00000101890	GUCY2F
ENSG00000133256	PDE6B
ENSG00000148600	CDHR1
ENSG00000149489	ROM1
ENSG00000156052	GNAQ
ENSG00000142731	PLK4
ENSG00000107954	NEURL
ENSG00000111783	RFX4
ENSG00000147081	AKAP4
ENSG00000173805	HAP1
ENSG00000111087	GLI1
ENSG00000157093	LYZL4
ENSG00000006611	USH1C
ENSG00000007047	MARK4
ENSG00000008300	CELSR3
ENSG00000072840	EVC
ENSG00000095906	NUBP2
ENSG00000099940	SNAP29
ENSG00000102931	ARL2BP
ENSG00000103995	CEP152
ENSG00000116747	TROVE2
ENSG00000119509	INVS
ENSG00000126883	NUP214
ENSG00000136861	CDK5RAP2
ENSG00000139437	TCHP
ENSG00000143801	PSEN2
ENSG00000153575	TUBGCP5
ENSG00000160007	ARHGAP35
ENSG00000166851	PLK1
ENSG00000174233	ADCY6
ENSG00000205250	E2F4
ENSG00000111490	TBC1D30
ENSG00000177947	ODF3
ENSG00000085840	ORC1
ENSG00000103274	NUBP1
ENSG00000119048	UBE2B
ENSG00000151849	CENPJ
ENSG00000188191	PRKAR1B
ENSG00000013016	EHD3
ENSG00000084733	RAB10
ENSG00000101367	MAPRE1
ENSG00000110047	EHD1
ENSG00000115091	ACTR3
ENSG00000150275	PCDH15
ENSG00000170027	YWHAG
ENSG00000087586	AURKA
ENSG00000116213	WRAP73
ENSG00000170950	PGK2
ENSG00000213186	TRIM59
ENSG00000153310	FAM49B
ENSG00000075188	NUP37
ENSG00000092036	HAUS4
ENSG00000100578	KIAA0586
ENSG00000112742	TTK
ENSG00000114547	ROPN1B
ENSG00000122126	OCRL
ENSG00000124678	TCP11
ENSG00000125388	GRK4
ENSG00000126603	GLIS2
ENSG00000128602	SMO
ENSG00000151466	SCLT1
ENSG00000152061	RABGAP1L
ENSG00000154803	FLCN
ENSG00000155066	PROM2
ENSG00000166762	CATSPER2
ENSG00000180638	SLC47A2
ENSG00000196169	KIF19
ENSG00000205038	PKHD1L1
ENSG00000188026	RILPL1
ENSG00000172139	SLC9C1
ENSG00000183862	CNGA2
ENSG00000215203	GRXCR1
ENSG00000234602	MCIN
ENSG00000094631	HDAC6
ENSG00000108753	HNF1B
ENSG00000150977	RILPL2
ENSG00000161048	NAPEPLD
ENSG00000168038	ULK4
ENSG00000170927	PKHD1
ENSG00000177042	TMEM80
ENSG00000197603	C5orf42
ENSG00000166813	KIF7
ENSG00000057663	ATG5
ENSG00000061656	SPAG4
ENSG00000074047	GLI2
ENSG00000102935	ZNF423
ENSG00000102981	PARD6A
ENSG00000105650	PDE4C
ENSG00000111199	TRPV4
ENSG00000111319	SCNN1A
ENSG00000124587	PEX6
ENSG00000140526	ABHD2
ENSG00000145536	ADAMTS16
ENSG00000149295	DRD2
ENSG00000163002	NUP35
ENSG00000173040	EVC2
ENSG00000182923	CEP63
ENSG00000187003	ACTL7A
ENSG00000205795	CYS1
ENSG00000219435	TEX40
ENSG00000225697	SLC26A6
ENSG00000139998	RAB15
ENSG00000255374	TAS2R43
ENSG00000260092	RP11-77K12.7
ENSG00000261949	CTD-3148I10.1
ENSG00000262525	TAS2R46
ENSG00000262612	TAS2R43
ENSG00000112599	GUCA1B
ENSG00000127928	GNGT1
ENSG00000128617	OPN1SW
ENSG00000132915	PDE6A
ENSG00000134183	GNAT2
ENSG00000138071	ACTR2
ENSG00000156194	PPEF2
ENSG00000166900	STX3
ENSG00000185974	GRK1
ENSG00000186326	RGS9BP
ENSG00000198515	CNGA1
ENSG00000198691	ABCA4
ENSG00000107736	CDH23
ENSG00000110497	AMBRA1
ENSG00000131351	HAUS8
ENSG00000134086	VHL
ENSG00000156515	HK1
ENSG00000160050	CCDC28B
ENSG00000166454	ATMIN
ENSG00000171495	MROH2B
ENSG00000196363	WDR5
ENSG00000211455	STK38L
ENSG00000214367	HAUS3
ENSG00000086288	NME8
ENSG00000100815	TRIP11
ENSG00000102900	NUP93
ENSG00000162738	VANGL2
ENSG00000162946	DISC1
ENSG00000165138	ANKS6
ENSG00000179532	DNHD1
ENSG00000181751	C5orf30
ENSG00000186862	PDZD7
ENSG00000213213	KIAA1984
ENSG00000133962	CATSPERB
ENSG00000162456	KNCN
ENSG00000138892	TTLL8
ENSG00000163060	TEKT4
ENSG00000178404	CTD-2373H9.6
ENSG00000182077	PTCHD3
ENSG00000188396	TCTEX1D4
ENSG00000188452	CERKL
ENSG00000188523	C9orf171
ENSG00000188782	CATSPER4
ENSG00000214513	NOTO
ENSG00000226761	TAS2R46
ENSG00000226784	PGAM4
ENSG00000142208	AKT1
ENSG00000173093	CCDC63
ENSG00000268221	OPN1MW
ENSG00000044012	GUCA2B
ENSG00000064300	NGFR
ENSG00000069974	RAB27A
ENSG00000075073	TACR2
ENSG00000083799	CYLD
ENSG00000092964	DPYSL2
ENSG00000104804	TULP2
ENSG00000105974	CAV1
ENSG00000107404	DVL1
ENSG00000107593	PKD2L1
ENSG00000107882	SUFU
ENSG00000113248	PCDHB15
ENSG00000113249	HAVCR1
ENSG00000115353	TACR1
ENSG00000119547	ONECUT2
ENSG00000123901	GPR83
ENSG00000124818	OPN5
ENSG00000128159	TUBGCP6
ENSG00000135100	HNF1A
ENSG00000136425	CIB2
ENSG00000137075	RNF38
ENSG00000138472	GUCA1C
ENSG00000140474	ULK3
ENSG00000140941	MAP1LC3B
ENSG00000142459	EVI5L
ENSG00000143199	ADCY10
ENSG00000147874	HAUS6
ENSG00000152705	CATSPER3
ENSG00000153208	MERTK
ENSG00000154678	PDE1C
ENSG00000158683	PKD1L1
ENSG00000161011	SQSTM1
ENSG00000162496	DHRS3
ENSG00000164037	SLC9B1
ENSG00000164161	HHIP
ENSG00000165376	CLDN2
ENSG00000169344	UMOD
ENSG00000169856	ONECUT1
ENSG00000170011	MYRIP
ENSG00000179270	C2orf71
ENSG00000180245	RRH
ENSG00000180758	GPR157
ENSG00000183473	SSTR3
ENSG00000184845	DRD1
ENSG00000185149	NPY2R
ENSG00000186792	HYAL3
ENSG00000197579	TOPORS
ENSG00000198754	OXCT2
ENSG00000212122	TSSK1B
ENSG00000018408	WWTR1
ENSG00000090565	RAB11FIP3
ENSG00000099338	CATSPERG
ENSG00000101639	CEP192
ENSG00000112877	CEP72
ENSG00000126775	ATG14
ENSG00000130338	TULP4
ENSG00000135407	AVIL
ENSG00000137814	HAUS2
ENSG00000143147	GPR161
ENSG00000145979	TBC1D7
ENSG00000151475	SLC25A31
ENSG00000152894	PTPRK
ENSG00000154429	CCSAP
ENSG00000155087	ODF1
ENSG00000166796	LDHC
ENSG00000169676	DRD5
ENSG00000173020	ADRBK1
ENSG00000175294	CATSPER1
ENSG00000175764	TTLL11
ENSG00000213397	HAUS7
ENSG00000244187	TMEM141
ENSG00000080815	PSEN1
ENSG00000085978	ATG16L1
ENSG00000100644	HIF1A
ENSG00000137877	SPTBN5
ENSG00000170289	CNGB3
ENSG00000182040	USH1G
ENSG00000185900	SGK196
ENSG00000004948	CALCR
ENSG00000034971	MYOC
ENSG00000039987	BEST2
ENSG00000054277	OPN3
ENSG00000086300	SNX10
ENSG00000091138	SLC26A3
ENSG00000095303	PTGS1
ENSG00000100078	PLA2G3
ENSG00000112486	CCR6
ENSG00000114124	GRK7
ENSG00000115459	ELMOD3
ENSG00000120370	GORAB
ENSG00000122375	OPN4
ENSG00000123999	INHA
ENSG00000125831	CST11
ENSG00000127364	TAS2R4
ENSG00000128285	MCHR1
ENSG00000128310	GALR3
ENSG00000130545	CRB3
ENSG00000138031	ADCY3
ENSG00000140623	Sep-12
ENSG00000145309	CABS1
ENSG00000148400	NOTCH1
ENSG00000153060	TEKT5
ENSG00000155875	FAM154A
ENSG00000158748	HTR6
ENSG00000164038	SLC9B2
ENSG00000164825	DEFB1
ENSG00000167705	RILP
ENSG00000169836	TACR3
ENSG00000172005	MAL
ENSG00000173175	ADCY5
ENSG00000173210	ABLIM3
ENSG00000175416	CLTB
ENSG00000175894	TSPEAR
ENSG00000179636	TPPP2
ENSG00000182645	CCDC172
ENSG00000185527	PDE6G
ENSG00000189139	FSCB
ENSG00000204193	TXNDC8
ENSG00000205835	GMNC
ENSG00000214140	PRCD
ENSG00000242866	STRC
