# Supplementary material for: Circadian cilia transcriptome in mouse brain across physiological and pathological states
Source: Mol Brain. 2024 Sep 20;17:67. doi: 10.1186/s13041-024-01143-0 (PMC11414107; doi:10.1186/s13041-024-01143-0)
Supplement: Supplementary file 2 — Supplementary Material 2: Cilia gene transcripts that oscillate in a circadian manner in 6 mouse brain regions together with the oscillating signal’s period, lag, and amplitude [file 13041_2024_1143_MOESM2_ESM.xlsx]

## Sheet: all_genes
Filename	CircadiOmics Name	Total Count	Total P_VALUE < 0.05 Count	Count in Cilia	P_VALUE < 0.05 Count in Cilia
circadian_atlas_Bstm	Mouse_Brain_Stem_Zhang_2014_WT	26106	2446	934	102
circadian_atlas_Cer	Mouse_Cerebellum_Zhang_2014_WT	26106	3076	934	136
circadian_atlas_Hyp	Mouse_Hypothalamus_Zhang_2014_WT	26106	5044	934	188
hippocampus_control	Mouse_Ventral_Hippocampus_Konrad_2017_WT	14095	960	504	58
hippocampus_epileptic	Mouse_Ventral_Hippocampus_Konrad_2017_Temporal-Lobe-Epileptic	14095	1749	504	86
mouse_scn_control	Mouse_SCN_control	24882	2411	806	87
mouse_scn_high_fat	Mouse_SCN_high-fat	24882	1587	806	52
BRSQ_WT_Sal	Mouse_Striatum_NA_2020_WT	24137	5189	794	257
BRSQ_WT_Coc	Mouse_Striatum_NA_2020_Cocaine	24137	5145	794	247
BRSQ_KO_Sal	Mouse_Striatum_NA_2020_D2R-KO	24137	1989	794	57
