# Supplementary material for: Circadian cilia transcriptome in mouse brain across physiological and pathological states
Source: Mol Brain. 2024 Sep 20;17:67. doi: 10.1186/s13041-024-01143-0 (PMC11414107; doi:10.1186/s13041-024-01143-0)
Supplement: Supplementary file 3 — Supplementary Material 3: List of cilia associated genes found in each of the studied regions [file 13041_2024_1143_MOESM3_ESM.xlsx]

## Sheet: BS
ID	P_VALUE	Q_VALUE	PERIOD	LAG	AMPLITUDE	OFFSET	MEAN_PERIODICITY	SCATTER	TP_18_REP_1	TP_20_REP_1	TP_22_REP_1	TP_24_REP_1	TP_26_REP_1	TP_28_REP_1	TP_30_REP_1	TP_32_REP_1	TP_34_REP_1	TP_36_REP_1	TP_38_REP_1	TP_40_REP_1	TP_42_REP_1	TP_44_REP_1	TP_46_REP_1	TP_48_REP_1	TP_50_REP_1	TP_52_REP_1	TP_54_REP_1	TP_56_REP_1	TP_58_REP_1	TP_60_REP_1	TP_62_REP_1	TP_64_REP_1
Spag1	0.0212623	0.389318	21.4591	0	4.62162	108.962	0.683342	0	116.8	113.1	118.4	114.4	109.1	115.4	106.1	108.7	101.3	107	104.8	119.8	114.3	112.4	108.2	108.4	99.6	103	105.7	109.4	95.5	112.3	106.2	109.9
Ift172	0.00106135	0.111844	22.5142	0.358325	15.4316	216.904	0.986051	0	213	230	230.3	231	227.4	225.5	212.9	205.7	195.4	217.2	213	227.8	233.8	223.7	234.9	222.5	219.7	219.3	201.1	192.2	196.4	211.2	201.3	210.8
Bbs7	0.00504139	0.233696	22.7033	0.361334	25.1154	306.779	0.946361	0	294.4	320.8	328.4	311	324.1	305.9	306.9	276.1	283.7	286.8	292.2	311	347.2	328.9	352.3	346.4	312.2	290.5	328.6	269.5	300.3	299.1	295.1	320.2
Clasp1	0.00994127	0.306449	23.0756	0.367259	41.5342	946.903	0.878646	0	952.7	970.1	1006.5	1009.2	969.5	960.6	901.2	931.9	906.6	923.9	946.9	904.4	981.8	973.7	1005.5	971.5	926.1	918.2	972.4	925.7	900.1	915.9	921.7	881
Myo5a	0.0393582	0.486518	21.0163	1.00345	22.9555	1054.11	0.453386	0	1100.2	1067.4	1109.6	1107.9	1098.9	1064.8	1024.9	1026.7	1040.9	1021.7	1052.3	1074.3	1058.4	1089.2	1072.3	1059.4	998.8	1020.1	1062	1019.6	1088.3	1048.8	1030.1	1019.3
Atp6v1d	0.0101535	0.306449	21.2277	1.01355	104.637	2328.39	0.872887	0	2374	2414.4	2292.7	2495	2311.7	2354.4	2279.9	2204.3	2316.8	2169.9	2122.5	2542.3	2436	2485.2	2362.7	2329.1	2155.2	2208.2	2278.4	2099.6	2329.5	2347	2309.3	2431
Inha	0.00256492	0.177149	20.8306	1.32612	9.28958	229.929	0.972307	0	230.4	237.4	249.3	234.6	244.4	226.9	218.6	224.1	218.2	225.1	230.4	242.6	235.4	242	228.8	242.6	234.2	222.5	219.7	246.1	212.7	248.5	234.5	250
Ttll5	0.0272058	0.427611	22.8978	1.45772	27.3209	696.411	0.5954	0	691.8	717.6	730.8	727	729.3	749.1	694.2	656.7	679.1	707.9	683.1	679.3	748	715.4	698.7	722.6	703	670.3	722.9	675.2	669.5	661	646.6	680.5
Cyfip2	0.0154956	0.35927	22.7783	1.81264	59.1293	2388.77	0.789169	0	2411.2	2456.6	2482.2	2494.8	2497.6	2480.2	2341.5	2425.4	2323.2	2326.8	2356.3	2353.9	2457.9	2391.7	2440.3	2393	2427.6	2382.6	2376.5	2317.8	2325	2415.7	2386.4	2229.1
Cenpj	0.0399243	0.488684	24.4654	1.94689	2.15077	44.725	0.449216	0	44.3	44.5	46.1	45.1	49	52.6	44.8	45.5	41.1	44.3	41.2	48.2	43.3	41.7	47.7	45.9	45.4	45.1	51.2	45.4	44.2	42.6	43.5	42.2
Efcab7	0.0269582	0.426393	20.797	1.98596	2.47565	44.9333	0.598857	0	40.6	47	45.1	50.6	46.2	45.2	42.4	42.6	40.3	43.3	43.4	53.2	43.6	48.1	45.9	47.4	41.1	45.2	48.3	43.8	45.2	45.3	46.8	49.7
Kif2a	0.0312036	0.450353	21.0827	2.01325	37.9474	795.917	0.542915	0	791	804.3	832.7	863.2	817	807.1	774.2	788.6	786.6	736.4	761.2	820.4	825.3	859.2	809.4	833.1	768.4	740.7	815.1	767.3	845	797.6	792.4	820.2
Fam65b	0.0066511	0.259972	23.2046	2.21588	17.4848	237.747	0.921104	0	254.6	238.9	248.9	240.3	245.9	265	250.7	235.6	210	226.3	215.6	223.1	240.3	238	253.3	248.4	275.5	232.1	248.7	222.5	214.3	225.5	229.1	219
Bbs2	0.0126123	0.333607	21.1462	2.35587	15.4465	356.642	0.834384	0	355.9	369.4	365.5	365.5	371.8	371.9	345.7	337.3	341.5	352.8	327	376.4	372.7	388.7	364.9	380.7	340.4	347.5	363.7	335.9	336.6	371	356.6	358.4
Nphp3	0.0346176	0.46754	23.1127	2.57495	5.76815	130.01	0.503412	0	118.3	134.1	135.6	141.5	134.8	142.3	129.2	126.5	129.3	125.7	115.5	125.8	129.6	122.7	137	128.5	129.7	127.7	130.9	114	131.5	132.5	114.8	128.4
Ankmy2	0.0371294	0.481552	25.2632	3.2166	13.5846	357.341	0.479251	0	346.9	347.9	360.8	345.4	382.9	394.4	376.2	364.8	348.8	352	336.5	354	373.1	359.7	347.8	357.8	351.9	361.6	386.2	353.5	368.3	368.2	355.9	334.6
Tacr3	0.0107727	0.312491	20.913	3.66125	8.39202	155.573	0.862215	0	153	156.5	158.6	163.2	167.6	162	155.3	133	149.5	147.6	155.6	143	159.7	163	169.7	159.3	156.6	150.3	161.3	139	158	155.6	152.2	163.2
Eml1	0.000176891	0.0391364	21.9859	4.54892	79.8988	649.206	0.998895	0	625.7	652.1	688.7	686.7	684.2	768.2	697.1	651.7	589.3	624.1	537.2	606.5	673.6	688.9	706.5	704.9	770.6	646.5	659.3	574.3	551.2	568.3	531.9	584.9
Ccdc74a	0.0100297	0.306449	25.6098	5.2987	18.5817	258.238	0.87658	0	228.7	228	242.9	280.5	264.9	289.6	255	259.9	284.3	270.6	243.5	251.9	260.6	239.7	254	244	247	279.1	279	270.4	286.7	290.9	249.4	242.6
Adcy3	0.0144874	0.356477	22.0546	5.61616	7.92573	257.819	0.807642	0	249.8	258.1	260.3	258.7	267.6	263.1	264.7	265.7	255.3	258.2	245.1	236.5	259.5	255.7	271.2	268.5	264.5	263.5	253.7	262	233	258.3	252.1	242
Ccdc17	0.0277542	0.432068	23.4982	5.98376	4.4267	124.228	0.58857	0	110.9	120.3	120.5	117.2	133.7	128.6	125.6	127.4	128	130.3	117.2	122.1	118.7	121.8	123.4	121.3	131	123.6	135.4	117.6	113.9	124.8	122.5	125.8
Hdac6	0.0470353	0.524819	22.3388	6.04405	12.1826	290.556	0.394861	0	271.6	289.3	289	294.9	299.8	317.2	296.9	283.6	274.2	300.5	298.4	272	288	280.1	292.7	318.6	313.3	294.4	303.4	286.1	281.6	322.7	281.2	269
Ift52	0.0212623	0.389318	23.7505	6.04802	23.9448	432.71	0.683353	0	395.4	419.3	422.1	402.2	432.3	476.8	481	445.9	398.1	460.5	409.9	427.5	422.2	432.2	422.1	457.2	423.1	434.7	457.7	444.4	448.8	431.6	411.3	398.6
Tmem232	0.013426	0.343978	24.2961	6.57364	1.72942	44.8242	0.82369	0	43.4	44.8	41.5	42.6	46.6	48.3	49	44	46.3	44.9	44.6	41.4	44.9	42.1	42	44.1	46.3	46.9	45.6	44.5	44.9	47.6	42.9	46.3
Scnn1a	0.0245878	0.412518	23.0631	7.34123	3.09214	57.5977	0.635174	0	59.3	54.1	51.6	58.9	58.7	59.1	64.2	64.4	56.8	56.9	55.3	54.1	58.2	54.8	52.5	62.8	62.3	57.8	68.9	56.1	60.7	60.7	55.5	55
Wdr96	0.013143	0.340521	25.0203	7.56599	2.28782	58.5316	0.827965	0	55.6	56.9	59.4	49.3	59.1	58	62.9	65.6	62.4	58.7	59.3	57	55.5	56.3	57.3	55.9	57.8	61.4	57.9	61.1	56.4	59.7	58.5	59.4
Pkd2l1	0.00463454	0.22959	22.6848	7.58184	6.16248	85.3149	0.951957	0	84.5	82.9	82.2	83.3	85.3	92.4	95.1	91.6	86.5	91.8	78.4	75.5	82.1	76.5	90.3	85.3	92.9	87.4	90.4	84.2	92.6	85.9	77.3	76.5
Vangl2	0.000654497	0.0854347	23.2659	7.77605	13.01	226.832	0.992246	0	203.9	216.5	221.7	227.5	229.4	235.6	233.7	228.4	248.7	239.1	229.9	211.3	211.1	215.1	230.7	219.7	229.7	244.3	235	238.6	235.6	238.6	213.3	215
Hydin	0.00979976	0.306449	24.2771	8.11401	4.13718	60.7629	0.882319	0	56.4	54.2	56.6	55.7	62.4	64	70	61.3	62.8	65	61.1	64.3	59.1	54.6	62.4	55.7	63.1	67.3	64.1	63.1	63.3	67.5	61.4	61.7
Nek8	0.0378016	0.481868	23.1492	8.47391	38.2315	1223.63	0.472035	0	1187.3	1141.9	1145.4	1165.4	1240.5	1269.2	1278.7	1217.7	1250.7	1246.6	1200.1	1238.5	1236.5	1139.8	1255	1231.4	1238.5	1232.2	1229.6	1192.7	1281.4	1232.9	1221	1150.8
Efhc1	0.0143105	0.355474	23.2373	8.50617	7.98333	107.185	0.811798	0	90	99.6	82.8	97.8	108	111.9	116.1	108.2	104	119.2	105.9	105.6	103.1	97.1	105.6	105.3	105.4	120.9	101.8	104.8	117.5	109.2	100.1	96.5
Dnah6	0.00670417	0.259972	22.0503	8.77353	6.3011	58.1537	0.920828	0	45.5	46.4	48.9	56	51.8	62.6	65.3	56.1	59.7	63.5	55.2	55.7	56.3	49.5	47.7	75.4	70.4	63.8	60.7	73.7	55.4	58.3	53.8	54.9
Ipo5	0.0344584	0.46754	23.2454	8.87909	14.0979	508.1	0.505658	0	479.6	489.7	484	484.3	513.7	510.7	502.9	531.7	540	512.8	510.2	505	506.5	518.2	510.5	513.7	483.3	504	534.7	505.7	548.5	517.3	459.6	487.6
Slc22a4	0.0224121	0.399091	24.2678	8.88337	11.1233	419.902	0.66501	0	419.4	411.2	407.1	408	420.3	463.1	435.1	422.9	421.6	453	433.4	421	414.7	397.7	423.2	384.8	412.5	417.2	445.5	427.4	427.7	424.9	416.6	423.1
Ift46	0.0382438	0.482942	22.3927	8.90979	16.3058	629.231	0.466306	0	574.2	620.6	598.4	613.7	589.3	673.7	637.3	641.2	635.5	654.8	624	623.7	615.4	614.8	625.6	632.7	612.5	688.3	645.8	584.1	635.3	646	608.3	608.2
Dnah12	0.0420647	0.49872	22.9132	9.11689	1.52018	35.1358	0.431202	0	33	34.7	32.5	28.9	34.7	35.3	37.5	35.6	36.4	35.8	31.9	36.4	33.7	35.7	35.7	37.6	35.5	37.3	37.1	40.7	35.7	36.4	34.4	34.6
Slc9a3r1	0.0488573	0.530776	25.1222	9.19614	20.3384	433.905	0.379371	0	394.9	397.8	420.9	363.7	403.3	432.9	460.1	457.8	456	473.5	478.2	428.9	430.2	392.6	426.3	423.1	451	428.9	401.3	420.8	420.8	470.7	414.5	410.3
Stoml3	0.0298238	0.442644	22.2433	9.20433	9.74082	82.61	0.559694	0	68	64.7	62.3	71.2	83.7	86.9	85.1	91.5	82.3	82	79.6	88.5	73.6	79.5	90.3	92.5	89.2	101.5	85.6	100.1	86.3	104.7	69.8	79.5
Heatr2	0.0331671	0.45912	22.8119	9.43961	4.8442	164.967	0.517719	0	163.4	158.5	159.5	144.8	161.7	175.9	165.4	173.3	174.3	169.2	164.9	155.6	174.1	161.6	171.3	163.2	166.8	168.2	168.4	167.6	165.3	176.3	151.2	158.2
Tmem141	0.00077832	0.093172	22.1537	9.51983	33.2507	521.668	0.990292	0	472.5	508.4	479.6	469.7	484.1	548.1	547	561.4	508.8	536.6	506.2	481.1	494.5	466.1	519.3	539.7	502.8	556.8	580.7	530.8	530.5	530.5	503.8	497.1
Haus4	0.00314866	0.194792	21.5073	9.58438	5.80699	120.214	0.966882	0	120.5	123.5	125.8	100.4	118.5	125.4	127.9	125.7	129.9	119.5	120.5	116.5	115.9	114.6	129.1	116.7	124.2	125.1	128.1	123.5	105.9	114.9	113.4	106.8
Tubb2b	0.00539517	0.237925	20.7952	9.598	26.7852	503.49	0.941073	0	501.4	447.9	481.1	474.8	523.5	526	540.9	529.9	493.9	514.9	498.9	464.3	507.2	486.5	501.3	518.8	532.6	507.2	519.3	488.1	491.7	479.7	486.1	470.4
Wdr34	0.0407557	0.491005	22.1692	9.87932	11.7428	288.481	0.44131	0	277.7	279.4	265.4	254.1	259.1	284.6	320.4	295.5	271.2	288.6	295.1	278.9	286.4	265.4	288.9	299.5	297.8	308.2	302.4	296.4	262.6	305	289.3	279.7
Tubb2b	0.0265867	0.424594	20.8208	9.94122	53.1503	960.468	0.6025	0	960.2	858.4	920.7	898.2	953.5	997.1	1020.3	994.3	989.3	997.9	941.4	876.7	942	876.8	960.8	1004.1	1049.9	978.1	974.4	866.1	993.5	871.3	938.1	905
Smo	0.0169638	0.363012	22.6896	10.8335	14.4752	337.796	0.754429	0	319.8	303.1	324.4	322.1	320.2	347.5	338.8	350	349.7	377.2	367.9	335.6	337.2	325.6	336.3	317.1	361.2	365.6	337.4	344.1	362.9	340.7	333.2	335.3
Ak8	0.000353782	0.0624067	23.5698	10.8786	7.92391	76.8246	0.995841	0	73.8	61.1	65.5	62.8	64.9	81.4	77.7	85.2	79.5	84.8	82.5	84.7	73.5	70.2	70	75.3	73.5	81.6	76.6	82.8	80.1	87	74.1	76.7
Por	0.000300715	0.0585877	24.4279	11.6635	27.1861	348.239	0.997045	0	338.6	350.1	339.2	289.6	324.1	343	330.1	356	373.7	378.1	373.6	338.4	338.9	314.4	346	324.7	324.5	330	336.4	335.1	371.8	395	377.7	334.7
Dynlrb1	0.0368818	0.480898	21.1578	11.7858	65.7572	3329.59	0.482439	0	3341.4	3214.8	3153.3	3142.8	3249.1	3290.1	3389.7	3334.2	3313.7	3437.7	3302.9	3221.5	3307.7	3302.9	3372.3	3315.3	3409.7	3387.3	3393.9	3317.4	3466.4	3341.1	3315.8	3216.8
Cdhr3	0.0318934	0.453558	22.6517	11.8969	5.62767	121.131	0.535539	0	120.9	113	118	114.7	119.7	115.6	119.7	123.6	127.2	127	120.6	126.2	113.7	113.1	121.6	112.4	121.5	121.4	126.7	126.9	123.5	131.4	117.6	122.3
Nde1	0.0027595	0.183781	26.9959	13.3193	29.291	334.46	0.970508	0	337.1	336.1	324.8	315	321.1	302	342	332.8	310	341.2	356.8	360	392.7	350.9	357.2	331.1	335.1	293.7	302.4	299.9	312.3	342.7	367.3	354.3
Mal	0.00912757	0.301079	25.2932	13.6868	66.644	1965.11	0.893155	0	1929.1	2031.4	1965.8	1872.7	1901.8	1771.2	1957	1912.7	2072.6	2072.6	2016.6	2025.2	2021.4	2031.6	1896.6	1928	1844.4	1944.3	1943.1	1877.1	1852.7	2001	2018.3	1983.4
Mertk	0.00461685	0.22959	23.2029	14.4021	30.8788	275.829	0.952716	0	255	289.5	291.3	235.4	252.5	244.1	263.6	275.2	304.8	333.5	313.3	286.9	277.1	280	302.9	253	223.1	248.5	251.2	288.9	282.5	362.8	283.3	269.1
Ptch1	0	0	24.2291	15.8104	50.7526	832.632	0.999879	0	910.3	854.8	809.7	785.2	792.5	807.3	780.5	816.2	824.3	833	879.5	876.1	895.2	876.6	834.6	826.8	788.9	749.4	821.7	815.8	828.3	844.2	880.6	882.5
Dnm2	0.000353782	0.0624067	25.5572	15.8635	32.229	605.01	0.996574	0	632.8	619.5	600.3	606.9	582.8	571.5	571.6	594	586.2	632.1	620.9	642.9	636.3	593.4	634.8	620.5	589.3	590	572.9	575.1	563.1	614	625.4	628.9
C2cd3	0.0124708	0.331881	24.7567	16.9426	11.9244	272.503	0.836556	0	273.6	286.4	283.3	268.1	254.2	251.9	268.6	268.6	258.3	267.3	290.1	275.1	301.6	272.3	288.1	277.3	266.3	255.9	260.4	268.3	268	281.8	264.6	282.3
Dynll1	0.0289217	0.438491	25.8606	18.1097	69.2583	2205.16	0.572461	0	2342	2210.3	2192.9	2138	2227.1	2102.7	2200.8	2137.8	2185.2	2140	2199.4	2244.6	2453.7	2205.2	2278.3	2459.1	2352.7	2134.3	2129.7	2092.7	2124.7	2236.3	2194.7	2243.8
Hhip	0.0471945	0.524819	24.8169	18.1688	7.15095	236.836	0.392874	0	242.2	241.9	240	229.1	250	224.3	235.6	237.7	221.4	232.8	241.8	246.3	256.3	280.7	235.3	225.6	248.5	221.2	248.2	226.6	236	239.8	235.1	241.8
Dynll1	0.0440459	0.509463	26.2363	18.3728	74.4621	2054.07	0.416436	0	2135.2	2019.4	1993.8	1980.6	2036.4	1925.1	2012.4	1983.4	1974.8	1937	2052	1982.3	2195.9	2145.8	2126.4	2250.5	2163.6	1883	1983.4	1994.8	1884.8	2040.7	2026.2	2002.6
Dnaja4	0.00320173	0.196676	25.7274	18.4259	20.4234	327.052	0.966129	0	387.8	332.4	312.1	321.7	336.3	313.1	336.2	315.8	311.6	313.3	340.9	340.3	337.7	356.8	345.1	358.6	337.2	310.5	311.7	291.4	289.8	332.7	318.2	329.3
Sdccag8	0.00689875	0.259972	25.4255	18.6143	11.3689	169.238	0.917853	0	188.2	174.3	172.4	166.9	163.2	162.1	158.6	157.9	150.6	167.9	173.6	160.6	190.3	161.2	183.4	181	171.3	155.5	157.3	156.5	159.2	171.3	168	159
Wdr78	0.0346176	0.46754	25.0672	18.7509	17.1206	239.665	0.503241	0	229.2	230.6	232.7	254.5	228	228.5	211.9	211.3	217.8	232.7	255	271.8	252.3	269	251.1	296.9	242.7	238.1	216.4	239.7	233.6	253.3	231.6	246.1
Ppef2	0.0163801	0.35927	24.3106	18.9588	3.35421	56.3584	0.76743	0	63.1	58.1	63.5	55	52.8	52.4	56.9	55.1	55.6	50	57.8	56.9	62.9	61.7	59	54.3	55.6	58.6	47.9	56	56.1	53.1	56.7	55
Hsp90ab1	0.0317165	0.453558	25.977	19.0181	124.348	3762.19	0.538377	0	4025.4	3776.2	3803	3659.5	3772.6	3769.2	3746.8	3780.7	3631.9	3679.8	3848.1	3745.5	3866.8	3915.1	3871.4	3931.7	3951.9	3667.1	3597.1	3547.1	3508	3710.1	3748.3	3687.2
Mkks	0.000159202	0.0391364	23.9996	19.4802	27.8664	260.919	0.999357	0	279	265	268.8	278.9	250.8	229.8	258.6	228.1	228	228.7	262	280.7	307.2	296.6	295.3	294.2	266.9	218.2	227.2	244.6	249.5	254.9	270	267.2
Fnbp1l	0.0219875	0.396977	21.6904	19.6771	22.3723	417.881	0.674047	0	410.3	452.8	421.2	420.7	416	355.5	403.3	385.9	389.6	436	427.4	444.3	435.3	475.6	436.8	451.6	374.4	405.5	425.8	404.9	417.4	477.7	427.8	442.2
Wdr35	0.0165039	0.35927	24.2736	19.7026	22.1479	436.36	0.765278	0	429	438.1	438.4	437.2	437	437.3	426.2	400.4	398.3	426.8	431	475.1	485.1	471.7	454.6	476.7	420.4	431.6	442.8	398.6	415.4	463.9	412.6	457.9
Exoc6b	0.0161855	0.35927	24.9585	19.8614	36.597	1505.14	0.772921	0	1482.8	1531.2	1514.5	1516.4	1488.2	1498.2	1486.9	1479.9	1456.6	1465.2	1511.4	1548.8	1543.4	1578.5	1508.9	1537.9	1522	1453.9	1557.4	1429.1	1448	1447.1	1501.7	1526.9
Hspa4l	0.00845539	0.287054	24.1785	20.0103	34.9571	1158.07	0.90005	0	1202.1	1171.7	1135.6	1201.2	1164.2	1144.4	1106.6	1123.4	1073.3	1115.2	1200	1173.3	1201.3	1192.7	1156.6	1227.2	1142.3	1123.1	1134.1	1150.3	1148.9	1116.6	1164.2	1156.7
Enah	0.00237034	0.168617	23.6532	20.3285	54.928	1134.12	0.973852	0	1233.7	1236.6	1278.7	1220	1141.4	1065.5	1059	1097.6	1118.8	1093.4	1131.9	1126.9	1151.2	1195.5	1177.9	1134.8	1124.2	1106.2	1127.2	1069.8	1143.2	1144.7	1112.5	1121.6
Katnal1	0.000601429	0.0809356	24.1003	20.3291	43.9787	744.54	0.993707	0	790.1	783.5	784.1	755	768.5	727.3	718.7	741.8	694.8	701.2	783.6	747.3	780.3	779.2	789.8	785.9	752.9	697.3	732.4	658.3	686.8	743.6	731.3	748.6
Asap1	0.00732329	0.263891	25.55	20.332	19.5744	785.852	0.911279	0	835.4	808.3	795.8	817.9	798.4	781.6	769.5	798	757.3	782.7	775.8	797.2	794.4	837.7	789.1	837.7	783.9	772.5	774.4	768.5	781.5	786.7	763	761.8
Mapre3	0.0244463	0.412518	24.6077	20.3655	35.7303	1103.17	0.639639	0	1184.6	1140.6	1141.2	1113.6	1125.7	1097.5	1114.6	1092.4	1038	1082.4	1097.7	1094.3	1140.3	1106.5	1156	1054.3	1105.1	1085.8	1064.6	1050.9	1066.2	1066.6	1093.6	1070.9
Pard3	0.0497948	0.531974	24.1677	20.386	9.48236	249.353	0.371274	0	266.7	258.9	257.9	248.1	263.9	232.5	252.8	239.8	238.6	253.7	242.5	243.7	263.8	255.3	262.6	261.3	259.8	231.2	248.2	235.6	228.2	254	257.9	245.7
Prkacb	0.00284794	0.187756	23.8559	20.5027	60.1859	2722.48	0.969881	0	2683.5	2828.1	2748.3	2771.5	2764.4	2692.5	2688.2	2676.9	2673.7	2676.3	2830.3	2732.7	2762.1	2837.7	2784.9	2734.4	2677	2762.4	2695.9	2593.4	2652.7	2703.7	2686	2726.7
Tsga10	0.00539517	0.237925	25.9049	20.6145	6.0421	103.338	0.941294	0	107.3	111.9	103.8	107.3	105.6	106.7	103.8	97.9	96.5	98.8	99.6	113	109.6	115.5	107.1	112.3	107.1	104.3	101.6	97.5	106.4	97.5	94.8	99.2
Catsper2	0.0377308	0.481868	24.9176	20.622	4.26337	70.93	0.472981	0	74	71.7	69.5	67.8	68.5	73	69.1	64.7	63.5	73.8	66.1	69.5	73.9	76.2	76.1	86.1	74.4	66.3	73.9	65.5	60.6	67.5	71.5	72.6
Osbpl6	0.0358204	0.474109	25.6152	20.7916	29.5422	778.624	0.493059	0	831.8	829	840.7	793.6	768.9	794.1	742.9	762.8	724.4	783	766.5	752.2	806.4	797.3	811.2	777	760.8	772.6	784.3	778.6	744.7	821.7	753.9	725.6
Trip11	0.0118163	0.329105	21.5037	20.8767	15.918	293.983	0.847801	0	302.2	312.7	302.4	345.1	280.1	291.1	262.8	281.3	266.3	286.3	289.2	318.5	297.6	322.1	304.2	306.9	273.8	272.6	310.8	286.8	300.5	310.9	303.8	294.2
Akap9	0.00325479	0.199	22.7328	20.9846	15.2792	452.694	0.965723	0	457.8	460.7	447.6	465.7	455.8	463	439.4	441.4	427.3	447.4	438.5	484.7	463.6	489.7	468.7	479.2	427.5	423	451.1	437.6	446.1	448.4	443.9	472.1
Cyld	0.0400658	0.488684	23.1563	21.007	38.5483	621.696	0.448379	0	610.8	681.6	614.3	673.2	632.4	621.8	585.5	562.5	581.3	595.6	599.4	689.9	677.9	715.1	659.2	681.4	591.7	572.7	666.1	580.8	649.2	627.2	601.8	619.6
Magi2	0.0441697	0.509561	22.4507	21.0815	20.9156	613.331	0.415577	0	619.1	632.5	624.3	649.9	620.6	606.3	566.8	592.3	583.6	612.2	622.3	617.4	677.8	609.9	654.9	649.4	604.2	589.5	629.8	599.9	583.1	660.7	606.7	631.3
Slc25a31	0.00256492	0.177149	22.499	21.1269	0.942238	16.0341	0.972518	0	16.3	15.9	17.6	16.9	15.7	14.9	15.2	15.1	15.4	15.5	16.5	17	14.6	17.7	17.3	17.6	14.8	15.7	16	15.2	15.3	15.9	16	16.8
Nup93	0.00337862	0.199841	21.9296	21.2902	19.3251	399.866	0.964516	0	421.4	431.9	417.8	453.9	409.1	386.5	379.6	380.9	383.5	392.2	396.5	395.1	423.8	425	389.9	404.3	390	363.4	413.5	390	384.3	401.4	385.6	410.3
Ttbk2	0.00810161	0.280144	23.9017	21.3028	34.2773	1187.13	0.903497	0	1259.3	1236.1	1258.6	1259.1	1231.5	1173.7	1163.7	1154.7	1104.9	1161.4	1172.5	1168.9	1231.5	1216	1201.6	1209.9	1175.4	1176.8	1228.7	1155.4	1165	1196.2	1207	1183.7
Tubgcp4	0.0105781	0.312047	23.9386	21.3357	29.7972	559.322	0.866468	0	592	550	569.3	575	567.8	575.4	532	536.6	507.4	537	529.5	571.8	616.1	595.9	588.9	581.5	581.2	514.1	540	522	559.8	544.6	543.2	528
Dlg5	0.00976438	0.306449	22.752	21.3645	11.7817	252.769	0.883257	0	257.2	270.4	266.6	262.7	256.4	244.2	253.9	242.4	245.8	240.3	271.3	246.8	265.2	254	277.5	257	251.4	245.8	227.2	246.5	236.2	261.1	249.8	246.3
Phtf1	0.0016274	0.133186	22.3925	21.3832	17.2627	319.028	0.979985	0	323.2	354.4	317.7	333.2	323.8	321.2	312.5	299.4	305.8	298.7	317.7	335.5	344.2	351.9	325.1	338.8	308.2	307.1	322.2	302.4	305.7	332.7	317.2	329
Rapgef2	0.0401012	0.488684	22.4526	21.4406	21.7988	843.067	0.447791	0	859.7	881.7	859.2	872.9	868.6	833.7	828.6	827	801.9	823.5	867	806.8	854.3	863.1	870.6	866.2	822.7	785.5	897.2	798.2	832.7	884	849.1	837.2
Slc27a2	0.0413394	0.495295	25.4978	21.5079	15.9417	278.092	0.437306	0	298.1	310.3	282.1	293.9	303.9	271.1	268.6	265.4	263.3	250.7	261.4	269.1	306.2	302.6	292.7	300.8	276.6	260.4	297.5	259.3	291.1	294.7	239.4	258.2
Nbea	0.0207316	0.388475	22.2361	21.5878	28.8607	1320.48	0.692122	0	1327.3	1400	1391.2	1395.7	1331.7	1329.7	1283.7	1275.7	1278	1326.1	1316.3	1330.8	1343.2	1365.9	1315.1	1322.8	1303.4	1306.2	1386.6	1320	1334.4	1344.6	1287.4	1308.2
Dzank1	0.0100297	0.306449	23.5751	21.7621	38.7789	1515.06	0.876082	0	1529.2	1577.4	1554.8	1585.9	1531.8	1481.1	1488.3	1456.4	1457.1	1500.4	1558.6	1423.1	1539.3	1527.9	1558.1	1538.5	1497.4	1534.8	1517.3	1483.1	1461.6	1557.2	1538.6	1482.2
Dmd	0.0234734	0.40882	25.8099	21.7712	13.3626	229.77	0.652036	0	239.9	252.3	231.2	258.1	227.8	237.6	216.7	213.9	209	220.5	212.8	231.8	240.7	250.7	238.9	246.5	231	228.9	264.8	221.6	229.2	232.4	211.3	210.5
Atp8a2	0.00955211	0.306449	24.9422	21.8332	44.9531	679.263	0.887045	0	733.5	755.3	784.3	727.1	702.7	690.7	649.9	642	637.2	652.1	671.9	597.7	695.1	692	667.3	692.1	660.5	646.2	686.9	614.6	601.5	649.7	619.5	636.3
Hsp90b1	0.00189273	0.143644	23.3344	21.9114	144.686	1793.77	0.976816	0	1749.4	1787.3	1768.3	1812.1	1906.4	1787	1706.3	1658.8	1673.9	1660.2	1806.1	2018.9	1911.9	2025.2	1883	2065.9	1942.9	1752.4	1722.9	1584.5	1648.7	1648.6	1790.5	1908
Dzip1	0.032088	0.453558	22.6302	21.9704	16.7859	416.301	0.530178	0	423.7	429.8	462.9	459.7	427.1	421.6	399.6	395.4	408.3	400.2	395.7	419.2	443.1	435.7	420.9	425.4	425.1	397.3	423.8	399.7	460.2	434.3	407.5	402.6
Huwe1	0.0244286	0.412518	23.0078	21.9708	27.5442	1333.14	0.64048	0	1340.7	1415.6	1442.4	1426.3	1348.9	1323.9	1314.7	1256.6	1339.4	1324.7	1341.4	1321.9	1343.3	1362.1	1352.9	1342.2	1351	1319.9	1363.4	1286.6	1342	1344.2	1326.4	1299.3
Bbs12	0.00258261	0.1779	22.3127	22.0173	3.35399	49.9099	0.971885	0	50.3	61.7	53.6	52.5	53.2	48.1	49	48.4	49.9	46.3	46.4	51.4	51.3	58.3	49.3	54.4	48.9	46.2	47.1	46	47.7	50.6	50.2	49.7
Dync1h1	0.047283	0.524819	25.3143	22.1589	44.6068	1576.83	0.390899	0	1641.3	1720.5	1730.6	1641	1657.9	1578.6	1550.8	1587.5	1544.4	1598.3	1621.5	1461.4	1574.4	1552.7	1623.3	1588.1	1577.4	1577.9	1557.5	1557.3	1476.4	1569.9	1527.7	1511.6
Tacr1	0.00569589	0.243376	23.7694	22.3198	14.2359	201.079	0.936018	0	212.7	223.5	246	193.7	211.2	199.5	200.7	194.5	188.8	182.2	184.7	182.5	204.4	223	212.9	196.3	206.1	202.5	192.7	191	199.9	183	196.9	198.6
Atp6v1c1	0.0350244	0.468194	22.7317	22.4308	64.3021	2005.56	0.498834	0	1997.8	2044.1	2024.6	1991.8	2042.8	2069.4	2030.8	1929.5	1934.2	1869.2	2004.8	2104.4	2083.5	2126.4	2036.1	2108.2	2020.1	1975.8	2004.5	1840.6	1948.1	1969	2021.2	2004.2
Dzip1	0.0111264	0.320262	23.1128	22.8068	28.84	900.778	0.858447	0	913.9	913.7	940.5	973.5	929.6	906.4	869.4	883.6	863.7	877.9	867.4	866.5	955	924.8	916.6	894.9	914.6	853.4	913	867.1	887.8	891.8	868.8	871.9
Srgap3	0.0159733	0.35927	23.532	23.2204	24.0055	837.645	0.77863	0	840.1	870.2	897.4	862.2	869.4	858.6	816.7	824.6	822.6	814.5	846.2	806.6	845.1	846.1	824.1	859.2	846.8	802.3	859.5	824.9	791.7	810.1	823.3	835

## Sheet: CER
ID	P_VALUE	Q_VALUE	PERIOD	LAG	AMPLITUDE	OFFSET	MEAN_PERIODICITY	SCATTER	TP_18_REP_1	TP_20_REP_1	TP_22_REP_1	TP_24_REP_1	TP_26_REP_1	TP_28_REP_1	TP_30_REP_1	TP_32_REP_1	TP_34_REP_1	TP_36_REP_1	TP_38_REP_1	TP_40_REP_1	TP_42_REP_1	TP_44_REP_1	TP_46_REP_1	TP_48_REP_1	TP_50_REP_1	TP_52_REP_1	TP_54_REP_1	TP_56_REP_1	TP_58_REP_1	TP_60_REP_1	TP_62_REP_1	TP_64_REP_1
Haus1	0.0282141	0.331795	23.4829	0	4.65743	153.826	0.583009	0	147.7	166.5	172.8	154.7	160.6	154.7	153.8	143.2	154.8	153.2	151.5	143.7	153.6	172.7	162.3	149.5	154	152.3	153.4	155.6	143.6	152	145.2	137.4
Dnah3	0.0266044	0.32441	24.7099	0	1.25266	35.5669	0.602287	0	33.3	36.4	37.9	35.3	37	34.3	34.9	36.8	33.5	32.1	31.4	34.4	33.1	36.4	37.4	37.4	35	36.3	35.3	35.8	35.2	37.1	34.9	35.3
Tex9	0.00926909	0.209151	23.5123	0	7.5021	139.504	0.891011	0	136.7	157.7	157.4	146.5	141.2	164.1	136.7	129.9	120.9	136.5	133	125.7	135.1	149.9	149.9	124.8	145.2	139.2	139.6	131.8	135.3	133.8	138.7	140.9
Opn3	0.000176891	0.0262392	22.6097	0.359844	66.403	367.933	0.999012	0	433.9	361.7	431.1	399.7	373.5	384.8	349.9	293.9	311.8	285.4	310.2	342.3	413	437.7	444.4	412.6	437.4	354.7	303.9	318.1	292.7	307.9	380.6	398.8
Ccsap	0.0414456	0.387681	23.0584	0.733973	7.99556	363.512	0.437079	0	355.1	378.8	375.2	363.4	390.4	370	355.5	350.4	362.7	349.8	368.2	342.9	364.6	347.6	366.7	377.9	368.7	351.2	366.1	346	355.6	364.3	360.8	369.4
Ccdc63	0.0488573	0.421559	22.4133	1.07016	5.32309	113.43	0.379495	0	120.7	107.5	121.6	109	119.5	117.3	110.6	111.3	98.7	100.2	105.6	114.6	108.9	120	115.2	118.3	115.3	106.1	110.3	112.9	103.9	112.9	116.5	111.3
Tekt5	0.000990589	0.0619368	25.5887	1.22177	14.1274	153.501	0.98696	0	162.3	151.7	170.5	155.8	174.7	167.4	182.4	156.8	156.6	151.7	136.9	142.1	144.3	153.4	147.8	158.4	154.3	166.2	162.9	165.2	164.6	143.1	141.6	131.9
Bbs2	0.00352013	0.128352	22.0274	1.40231	21.1491	415.688	0.962841	0	389.9	438.2	411.5	443.5	420.4	432.2	410.2	361.9	400.1	412.7	409.1	395	421.5	468.7	456	398.3	426.8	397	400.4	417.6	384	394.9	389.6	426.4
Syne1	0.000123824	0.0262392	22.0516	1.40385	112.898	2679.14	0.999562	0	2551.9	2714.3	2791.6	2669.2	2802.7	2698.9	2587.9	2556.2	2544.5	2595.8	2732.3	2636.8	2746.7	2843.2	2805.2	2727	2780	2647.4	2639.2	2574.5	2552.1	2630.8	2678.3	2735.9
Katnal1	0	0	22.1459	1.40985	73.7058	727.121	0.999858	0	715.8	751.2	829.7	791.7	793.1	749	699.7	657.5	624.9	732.2	720.7	705.3	761.2	793	807.6	788.7	800.7	692.6	736.3	722	656.2	708.3	714.1	783.2
Bbs10	0.0250478	0.314234	22.6183	1.43992	8.58369	121.841	0.623962	0	123.5	122.5	134.2	116.6	133.5	119.6	127.7	119.8	99.3	109.8	106.2	120.1	123.7	123.4	126.3	142	129	117.5	118.4	125.1	106.8	129.5	122.7	122.3
Ddx6	0.00571358	0.159008	21.1704	1.68468	96.7517	3424.21	0.935675	0	3324.4	3553.6	3599	3480.5	3539.1	3381.1	3524.9	3372.7	3321.9	3338.7	3578.1	3424	3507.9	3504.2	3499.4	3469.7	3427.4	3264.4	3366.4	3447.4	3302.1	3423.1	3454.5	3574.1
Syne1	0.000159202	0.0262392	21.7475	1.73061	111.204	2677.07	0.999394	0	2559.2	2714.5	2780	2696.5	2813.2	2686.6	2625.1	2563.5	2582.2	2589	2754.1	2637.9	2747.6	2827.2	2797.2	2737.8	2784.3	2585.4	2608.6	2578.6	2514.7	2634.1	2664.4	2748
Sec61a2	0.044718	0.402848	22.2307	1.76907	28.8001	870.978	0.411457	0	881.8	896.2	846.9	898.8	902.3	881.4	849.3	849.4	861.5	839.7	856.5	794.9	910.2	905.8	926.6	871.2	885.9	820.3	849.2	891.7	793.9	865	820.7	896.5
Dhrs3	0.04256	0.392619	23.0884	1.83732	13.3676	310.413	0.42716	0	320.8	311.7	318	307.6	333.8	335	314.7	294	281.2	301.4	276	287.4	317.1	344.8	314.4	312	340	307.4	307.4	327.6	302.8	312.4	293.9	323.1
Eml1	3.53782e-05	0.0151413	22.756	2.17304	46.974	637.138	0.999819	0	616.5	656	695.2	642.9	662.3	687.6	651	593.8	555.1	628.7	570.2	611.2	643.4	697.8	675.8	641.9	697	656.3	637	619.2	593.3	590.6	603.1	622.5
Rfx4	0.02105	0.288661	23.3623	2.23094	8.79541	245.032	0.687352	0	259.9	235.1	240.2	243.9	250.4	257.8	246.5	238.1	222.9	234.2	238.2	240.5	234.5	253.6	243.7	257	270	256.4	259.7	241.6	231.5	237	248.3	244.4
Rilpl2	0.0289394	0.33534	21.3913	2.72362	10.3013	170.065	0.571845	0	160.7	173.7	168.9	165.3	194.5	165.1	170.9	165.2	149.3	159.2	167.2	169.6	182.2	169.5	183	182.5	178.8	157	161.2	157.8	167.9	171	174.6	161.4
Ift20	0.000742942	0.0560578	21.9233	2.79136	66.4408	1598.91	0.991515	0	1507.2	1607.6	1645.9	1644.1	1647.3	1590.2	1620.8	1566.4	1538.7	1540.9	1568.2	1571.6	1664.5	1699.6	1658.5	1694.4	1656.3	1606.4	1567	1491.4	1553.5	1508.1	1594.3	1600.5
Map4	0.0247647	0.312335	22.5927	2.87659	32.3678	1773.29	0.630212	0	1721.1	1765.4	1808.6	1774.6	1833.6	1755.4	1774.5	1808.5	1708.9	1732.8	1734.5	1774.1	1775.8	1855.4	1745.8	1829.4	1849.5	1773	1780.5	1761.5	1767.2	1735.2	1783.5	1752.4
Enpp5	0.031292	0.345429	21.7893	3.81467	34.1604	2389.17	0.542132	0	2292.9	2420.7	2366.9	2418.6	2483.7	2375.3	2414.1	2308.1	2382.2	2382	2398.8	2348.8	2326.6	2441	2397.9	2429.1	2379.4	2361.5	2379.1	2369.7	2314.3	2387.2	2326.9	2410.8
Ruvbl1	0.00976438	0.211693	22.8746	4.00467	28.0112	597.841	0.882976	0	542.9	564.4	614.3	599.7	670	639.2	579.9	582.8	547.4	653.7	550.4	587.3	580.4	656.8	594.6	603.6	632.2	587.5	652.1	609.8	566.5	573.9	576.2	598.4
Nubp1	0.046823	0.413255	23.564	4.12536	11.8699	373.599	0.396163	0	331.9	376.6	367.8	380.9	373.4	399.4	390	366.2	344.1	379.4	345.8	350.2	350.5	402.5	381.6	369.7	367.9	388	381.7	403	363.2	383.1	373.8	385.5
Tmem80	0.00907451	0.208338	21.8617	4.17527	19.7816	385.742	0.894321	0	354.2	391.7	413.3	399.5	392	433.7	406.3	364.1	369.2	388.5	348.3	350	388.9	424.1	403.2	396.5	398.6	388	397.8	371.6	367.2	410.8	380.4	378.1
Cib2	0.0406672	0.383536	25.972	4.54693	8.44842	217.914	0.442462	0	204.6	217	215.5	203.1	223.6	223	238.1	233.2	211.3	215	210.1	212.3	213.3	218.3	216.8	213.4	227.2	220.4	224.9	222	238.2	222.8	230.9	207.2
Hk1	0.00539517	0.155637	25.0222	4.77889	36.256	1117.91	0.940774	0	1006.8	1069.8	1123.5	1096.1	1146.6	1231.1	1125.8	1134.2	1074.8	1153.9	1101.6	1103.1	1063.6	1109.2	1092.4	1153.9	1097.8	1115.8	1153.2	1188.4	1146.1	1127.8	1095.4	1112
Tuba4a	0.00185736	0.0901301	25.3096	4.83379	87.7891	2583.11	0.977179	0	2487.5	2495.1	2592.6	2564.5	2636.1	2703.4	2701.9	2670.8	2633.7	2730.9	2427.5	2557.1	2471.9	2562.2	2490.4	2491.8	2641.9	2668.3	2582	2669.9	2614.8	2558.5	2610.3	2537.1
Akt1	0.0401896	0.3814	24.388	5.04592	25.4752	849.583	0.445999	0	791.5	794.7	893.7	840.7	885.5	876.4	880.1	846.6	806.6	889.9	834.1	851.3	815.5	869.9	823.4	834	854.2	903.6	872.4	871.5	859.8	871.9	848.3	841.3
Rgs9	0.0492818	0.42239	24.4813	5.06522	7.31954	121.41	0.374953	0	109.3	120.7	121.5	116.1	127.3	123.4	127.3	130.5	122.4	116.3	118.8	111.7	104.7	115.1	120.5	137.8	118.5	120.7	141.5	120.9	127.7	130.5	118.2	125.4
Ablim3	0.0409856	0.38462	22.9251	5.1081	27.3434	732.844	0.439495	0	675	704.7	700	712.7	740.3	775.3	738.7	689.2	708.5	716.8	715.9	745.5	700.4	774.5	728.8	753	762.5	777.2	775.3	738.3	738.3	695.3	709	716.7
Hdac6	0.0205547	0.286826	23.198	5.53811	8.69741	334.2	0.697943	0	295.9	307.4	355.1	335.5	350.8	351.9	341.7	339.5	322.9	356.1	327.4	336	305.1	329.1	333.3	358.7	332.2	344.1	331.6	344.3	332.6	330	339.3	336.2
Arfgef2	0.0404903	0.382446	21.2261	5.74301	10.5254	604.402	0.443289	0	566.3	565.6	616.9	591.7	638.6	626	602.1	568.3	589.2	624.5	592.2	593.7	601.1	635.7	630	604.9	608.7	610.8	612.8	603.3	605.8	604.7	598.8	589.8
Rsph9	0.0477959	0.41677	24.5801	5.86806	6.10308	107.457	0.387661	0	104.5	107.8	107.1	104.6	116.5	106.9	111.1	116.5	110.3	108.5	103.3	101.1	95.7	97.9	102.4	107.2	120.7	111.7	116.9	112.3	93.5	132.5	110.2	106.9
Tapt1	0.0293816	0.337468	24.6129	5.8759	33.6103	1391.36	0.565549	0	1291.9	1379.5	1357.1	1385.8	1431.4	1425.2	1426.3	1403.2	1420.1	1443.6	1411.4	1313.3	1371.2	1382.9	1375.8	1364.3	1337.8	1390.6	1452.9	1422.5	1330.2	1429.8	1341.8	1359.8
Ccdc11	0.000512984	0.0483483	26.25	6.26672	2.19203	60.3022	0.994478	0	57.9	60.1	60.5	58.8	59.4	63	61.8	65.7	65.4	59	61.5	57.7	59.2	59	63.2	57	57.6	57.7	59.5	63.3	63.5	62.8	60.4	58.6
Apoa1bp	0.0285856	0.333758	25.0997	6.39158	34.3603	1039.04	0.577751	0	960.1	1004.3	1003.7	1031.4	1055.4	1063	1071.4	1025.8	1041.5	1080.2	1020.9	997	1008.7	1108.9	1010.9	1074.6	990.8	1050.7	1035.8	1104	1080.4	1083.3	1046.8	1023.9
Cep76	0.0298238	0.339708	21.2552	6.42747	32.8505	1080.02	0.558888	0	1008	1039.9	1041.4	1095.1	1110.7	1083.3	1109	1101.8	1027.4	1053.7	1058.2	1046.4	1065	1148.7	1015.9	1120	1122.8	1064.5	1045.3	1108.5	1022.4	1085.5	1055.8	1089.4
Kif24	0.0213331	0.289772	25.3386	6.45243	2.77036	46.2361	0.681017	0	44.2	50.4	45	37.7	48.7	50.8	47.5	51.5	50.6	46.6	43.6	43.5	43.4	42	46.8	44.5	45.3	46.7	49.1	48.1	49.2	48.3	45.4	49.6
Lrrc49	0.000512984	0.0483483	21.4914	6.49889	56.0291	1276.07	0.99449	0	1201.6	1224.6	1295.3	1299.6	1330.1	1337.8	1385.9	1268.9	1241.2	1238.8	1257.4	1176.4	1268.4	1313	1304	1302.7	1320.6	1303.5	1292.2	1252.8	1244.9	1273.8	1211.4	1236
Tbc1d7	0.0246586	0.312335	22.746	6.51624	13.9594	222.873	0.633874	0	201.5	195.8	215.3	220.2	223.3	244.3	250	201	223.7	228.2	220	209.1	202.5	256.3	217.3	212.9	245.6	243.2	234.8	237.3	220	216.1	228.3	230.7
Tulp3	0.0317165	0.347886	23.0829	6.61277	12.7525	329.279	0.538734	0	304.1	314.2	319.1	303.8	355.3	364.8	312.8	328.5	315.2	341.9	327.6	305.8	321.9	323.5	324	341.6	328.3	335	351.2	328.3	333.1	330.7	329	318.4
Tcea2	0.0363334	0.365673	23.9072	6.8489	9.28295	194.246	0.487607	0	170.6	192.1	196.7	186.1	192	219.6	200.3	188	204.2	221.1	191.4	183.1	172.6	196.9	200.6	178.6	188.8	201.8	203.2	207.4	191.7	197.3	184	187.9
Prom1	0.00392698	0.134367	22.7555	6.88112	26.1323	296.236	0.959545	0	257.8	264.6	295.5	301	303.7	340.8	324.4	303.9	320	309.7	288.1	270.4	281.5	296.7	320.6	279	291.1	318.3	315.2	310.3	286.4	290.1	273.3	249.8
Gorab	0.0379962	0.37208	22.8093	6.8974	7.9638	185.12	0.470112	0	163.2	178.4	183.1	181.1	179.9	201.8	186.4	193.7	176.8	188	190.6	176.2	177	193.9	184.5	183.6	199.6	185.5	204.2	189.3	191.2	176.1	174	185.7
Tubb2b	0.00603198	0.163527	26.0875	7.05833	44.6414	923.321	0.931506	0	774.2	853.3	898.3	901.9	879.8	937.2	941.3	1004.4	1054.7	950.6	978.9	937.8	849.9	912.4	888.3	939.1	906.7	911.2	937.6	929.7	938.2	968.6	955.9	939.1
Spag6	0.000159202	0.0262392	23.7826	7.19172	6.61497	75.5651	0.999352	0	71.2	74.1	72.3	66.5	82.8	78.9	86.9	84	83.8	78.4	71.2	73.5	66.4	70.2	71	67.2	77.7	74.2	78.7	82.8	77.6	71.9	70.7	66
Adcy5	0.040738	0.383536	24.0661	7.27745	7.56826	231.052	0.441935	0	215.3	223.5	252.2	221.5	241.3	241.8	245.6	220.6	248.4	249.9	229.9	232.3	226.7	225.1	223.4	229.9	224	235.7	232.5	244.6	233.8	232.6	226.5	225.4
Glis2	0.00385622	0.13352	24.4707	7.39981	12.8817	215.859	0.960393	0	200.8	194.1	206.5	199.7	222.2	229.1	204.8	212.7	222	224.9	214.6	206.7	195.8	209.8	209.2	207	221.5	229.2	233.1	226.8	234.4	216.3	223.3	218.2
Ccdc108	0.0247117	0.312335	23.3514	7.43298	5.4993	93.2357	0.631704	0	88.9	91	93.6	82.7	97	101.9	95.4	92.9	98.1	97.1	87.6	94	85.8	78.1	93.1	87.6	94.6	102	103.8	94.9	95.1	91.3	87.2	91.9
Calml4	0.0155487	0.256918	23.76	7.56305	6.39313	66.0985	0.788516	0	60.3	59.5	62.7	65.7	70.9	77.4	65.6	75.5	72.2	80.2	65.7	65.6	58.3	57.6	65.3	55.4	67.4	68.7	62.9	65.7	65.4	72.3	56.1	52.6
Dnah6	0.0461862	0.409713	22.7376	7.59949	1.94496	102.436	0.400524	0	97.5	95.3	97.7	98.2	97.7	105.6	107.9	100.3	107.1	107.4	108.6	100.7	100.5	104.1	104.4	103.9	120.9	103.6	98.1	109.9	99.4	98.2	97.3	104
Spef2	0.0298061	0.339708	25.4879	7.70738	0.651912	33.7002	0.560662	0	33.6	33.3	32.8	33.4	34.3	34	33.4	35.9	35.1	34.1	33.6	33.2	33.3	33.9	32.2	31.6	33.9	32.8	35.1	33.9	32.6	33.7	34.7	33.9
Sptan1	0.0211562	0.288872	24.8437	7.90799	32.6385	998.042	0.685487	0	966.2	1036.9	978.7	995.7	981.5	1053.3	1134.5	1034.8	1123.3	1077.5	1053.4	963.2	990.8	936.7	1028	920.7	971.9	941.1	1002.7	1045.6	943	1017.3	985.5	943.6
Myoc	0.043356	0.396322	24.5146	8.1934	1.02847	27.8391	0.421199	0	27.4	25.9	27	25.9	31.6	27.8	27.2	28.3	27.8	27.9	28.9	27.6	27.1	27.9	26.7	27.1	25.1	29	29.8	31	30	26.6	30.3	27.2
Abhd2	0.0125239	0.235393	23.425	8.20203	42.0642	795.374	0.835238	0	749.1	788.9	772.5	775.4	842.7	858.9	800.6	819.1	825.6	903.5	790.3	811.3	724.5	740.2	768	719.5	841.6	820.1	837.2	825.3	830.7	821	741.6	700.8
Dynlrb1	0.037094	0.36899	27.4438	8.29885	42.7634	2581.16	0.479657	0	2563.6	2410.9	2518.9	2542.8	2512.6	2497.7	2591.9	2592.4	2649.1	2598	2538	2647.6	2566.5	2582.4	2554.1	2550.9	2566.5	2599.6	2559.6	2531	2553	2604.8	2710.8	2645.8
Fam65b	0.00847308	0.198748	20.5668	8.51059	6.35785	189.55	0.899177	0	180.1	186.7	178.5	189	190.8	203.6	199.5	188.7	187.7	191.9	179.2	179.9	191.6	187.8	194	194.1	208	190	185.1	193.6	190.6	191.3	185.1	191.1
Efhc1	0.0125239	0.235393	23.2709	8.51847	9.31201	86.4842	0.835262	0	86.4	80.6	74.4	76.2	98.8	97.1	87.8	108.9	96.1	93.2	77.2	84.8	75.6	74.3	88	76.1	84.9	89	103.1	89.3	91.1	92.6	75.7	85.1
Ran	0.0214569	0.29124	23.5005	8.60249	13.2888	510.446	0.679703	0	503.5	472.6	495.3	503.5	502.1	516	535.9	543.8	573.1	513.3	506.1	500.6	506.6	506.5	522.7	512.2	508	508.8	509.8	536.9	504	525.3	479.1	530.3
Ttc8	0.00359089	0.129826	27.1771	8.65075	84.2987	2713.86	0.96275	0	2679.2	2486.8	2676.6	2659.9	2358.1	2622.8	2836.7	2812.4	2833.1	2723	2774.4	2762.7	2611.5	2749.2	2659.9	2548.2	2669.4	2621.1	2492.5	2709.4	2721.3	2774.2	2800.1	2796.3
Ak8	0.037094	0.36899	22.9999	8.7853	5.60697	73.5121	0.480212	0	63.3	68.4	70.4	67.7	78.9	72.6	77.5	75.8	79.5	78.7	72.1	80.1	71.3	63.5	68.9	74.2	69.7	72.5	90.8	81.2	79.8	63.7	68.7	72.8
Dnah6	0.00463454	0.147016	22.1168	8.79999	2.91243	41.6534	0.952017	0	35.8	38.8	42	43.1	42.8	42.4	43.6	43.7	52.7	41.9	41.8	40.6	40.7	38.3	41.6	41.2	46.9	44.2	44.4	45.2	42.7	39.2	35.1	38
Tubb2a	0.0206786	0.286826	23.0404	8.80079	25.1958	610.944	0.694504	0	606.1	579.1	627.1	567.5	603.5	654.1	655.2	604.9	706.6	637.2	612.9	564	596.7	600.5	572.1	596.5	626.9	625.2	595.1	632.3	588	620.1	604.5	556.6
Por	0	0	24.8069	9.08073	35.4225	399.177	0.999922	0	352.7	349.7	360.2	366.9	373.4	385.3	410.4	435.3	427.5	429.8	403.4	414.6	384.7	404.3	363.7	387.2	401	406.4	400.2	436	440.5	437.9	413.8	413.9
Igbp1	0.0158671	0.258431	23.2109	9.23533	9.04396	300.056	0.781736	0	290.9	305.2	299.2	313.4	278.6	325.4	327.6	318.5	361.2	330.2	313.4	293.4	294.9	297	288.9	286.9	306.4	301.8	299.4	302.8	302.6	292	291	289.2
Tubb2b	0.00960518	0.211693	24.3137	9.28713	24.172	561.376	0.886175	0	517.2	539.9	563.2	539.9	510.2	556.9	612.7	609.6	574.5	590.1	587	568	526.1	562	544.3	533.1	549.3	542.8	575.6	593.1	549.8	580.3	551.9	568.2
Catsperd	0.0479551	0.417183	24.8097	9.4766	0.57279	28.3915	0.386457	0	28.5	27.6	28.7	28.5	29.7	28	27.8	28.8	30	29.7	28.8	29.1	27.8	25.9	27.7	27.6	28.1	28.4	28.1	27.4	29.1	28.6	29.2	28.3
Ccdc39	0.0214746	0.29124	24.6863	9.82235	11.722	190.417	0.679517	0	178.2	179.3	210.1	183	186.3	200.8	178.3	210.4	204.5	227.1	201.5	198.6	176.4	174.5	180.1	175.3	179.8	196.4	187.5	179.4	197.7	224.6	185.2	191.6
Atp2b4	0.00157433	0.082038	23.3862	10.0495	18.219	323.116	0.980845	0	274.7	299.6	317.1	291.7	320.3	305.5	327.4	336.1	339.1	335.5	349.8	319.9	310.7	309.5	310.6	318.7	330.1	320.8	330.3	370.8	340.7	344.3	317.4	317
Lyzl4	0.0498302	0.423751	25.3888	10.1019	3.07664	56.0669	0.370494	0	51.6	51.1	53.3	51.2	54.6	50.6	54.5	64.4	51.1	54.4	59.2	59.9	56.2	52.6	53.5	51.5	53.5	56.7	56.3	53.4	61.1	57.7	59.9	58.2
Spef2	0.0350244	0.359004	21.9761	10.1431	0.693482	27.2318	0.499013	0	27.5	26.5	26.6	28	26.3	28.5	27.9	28.1	30.3	27.5	26.6	27	27	27.8	26.2	26.6	26.2	28	27.5	29.7	25.4	26.9	26.6	26.3
Evi5l	0.0477606	0.41677	23.6891	10.1796	12.7396	303.272	0.388207	0	298	286.3	289.8	289.7	297.5	304.5	303.6	297.5	301	313.3	300.7	301	295.5	313.4	289.7	306	297.4	309.4	322.1	320.9	321	321.8	317.6	306.1
Gli1	0.032088	0.347886	23.1008	10.2945	7.36467	124.689	0.529918	0	121.7	119.2	112	114.8	129.2	122	118.1	126.2	131.8	130	113.4	129.1	120.8	121.9	116.1	123.1	117.8	135	132.6	138.5	131.6	125.2	134.3	120.2
Sord	0.0117632	0.229696	23.3326	10.3978	11.4441	473.521	0.848332	0	478.6	473.2	467.4	462.6	473.5	475.9	474.7	481.9	492.5	510.5	459.2	453.3	459.6	475.2	468.3	452.5	466.3	464.2	505.9	473.3	485.6	515.9	470.8	458
Rsph10b	0.0122762	0.233934	21.4071	10.5618	6.89405	119.686	0.838859	0	114.3	118.9	123.5	110.9	109.2	133.4	123.9	123	136.9	132.5	113.2	112.7	117.9	119.6	126.7	119.8	123.3	125.7	133.5	129.5	119.1	122.7	112.1	112
Ccdc113	0.0257023	0.319224	23.7566	10.5867	1.44467	44.7971	0.614782	0	43	45.9	44	42.4	51.4	44.4	44.7	45.7	45.2	46.1	48.8	45	45	43.6	41.7	43.6	44.2	43.7	46.6	43.6	46.5	46.7	45.5	44.1
Sqstm1	0.000176891	0.0262392	23.9688	10.6813	84.4581	2340.43	0.999026	0	2237.8	2304.2	2301.7	2218.7	2298.7	2350.2	2361.5	2404.1	2423	2418.1	2456.3	2440	2274.1	2353.5	2253.4	2262	2302.8	2341	2362.6	2369.9	2443.1	2476.8	2380.2	2280.4
Sord	0.0319642	0.347886	23.9954	10.6932	14.6293	454.97	0.53242	0	457.5	441.4	444.1	435.2	458.4	455	439.5	446.9	476.8	483.3	443.5	426.4	437.1	452.9	443	426.5	433.2	432.3	476.1	456.8	476.2	484.1	447	460
Cep78	0.0209793	0.288418	23.2329	10.7231	25.9292	861.265	0.688289	0	823.2	853.2	839.6	815.3	826	867.2	888	861	956.9	914.3	850.6	894.7	825	865.7	849.6	833	821.3	870.5	889.4	843.8	869.5	875.9	878.8	807.9
Ruvbl2	0.0298769	0.340016	24.1794	10.7752	59.2118	1113.12	0.558276	0	1057.8	1007.5	1040.4	1050.2	1031.1	1125.5	1088	1121.1	1154.6	1178.6	1120.1	1156.6	1104.3	1172.2	1099.9	1116.6	1076.8	1143	1072.8	1199.3	1181.2	1246.2	1127.4	1066.7
Mlf1	0.00231727	0.102886	21.3908	10.8943	0.969928	26.3885	0.974011	0	27.3	25.9	24.9	26.3	25.2	29	26	28.9	28.6	26.9	25.6	26.5	24.9	26.1	25.2	25.7	25.7	27.5	27.3	26.5	26.7	25.1	25.7	25.4
Vwa3b	0.02105	0.288661	24.6646	10.9914	0.993531	26.6368	0.68721	0	23.9	26.8	27	25.1	26.7	24.5	27.9	27	28.3	26.1	29.1	27	26.5	26.9	26.1	25.3	25.6	26.2	26.5	25.8	28.4	28	28.2	26.5
Wdr96	0.0124177	0.23492	22.2455	12.0376	1.92474	35.2212	0.837831	0	37.2	34.2	33.5	34.4	33.2	32.5	35.8	38	34.8	34.6	34.8	34.9	33.5	31.3	32.7	34.8	35.5	33.5	39	38.9	36.6	36.7	35.5	34.5
Ablim1	0.0205017	0.286826	25.338	15.3242	59.0317	1357.88	0.698895	0	1307.1	1301.1	1317.5	1349.8	1353.9	1289.2	1237.6	1228.9	1345.7	1398.5	1433.9	1399.9	1413.7	1434.3	1383.4	1377.4	1368.4	1323.9	1286.3	1311.3	1331.5	1414.2	1445.7	1402.4
Sf3a1	0.0327779	0.34985	25.7957	15.601	15.8924	535.271	0.521175	0	528.7	492.7	535.1	528	508.1	506.6	540.1	498	481.7	539.9	555.6	556.8	549.1	545.7	553.9	539.3	520.6	521.8	520	524.4	530.6	537.6	512.4	557.3
Phtf1	0.0426484	0.393019	26.0079	16.1432	9.84696	249.395	0.426111	0	261.7	264.3	244.1	235	251	239.9	234	245.2	248.6	263.4	249.1	244.3	259.6	258.5	253.7	250.9	253.1	233.2	233.3	248.9	232.1	251.3	240.1	254.7
Sass6	0.0311328	0.345429	25.0072	16.3181	25.91	346.286	0.543683	0	358.6	337.9	346.6	361.4	308	319.1	364.8	333.2	314.6	357	386	332.8	370	394.4	355.7	343.7	343.5	322.9	293.3	324.3	335.1	336.7	367.7	376.1
Avil	0.0166631	0.26077	25.9465	16.5181	5.49739	70.4265	0.760515	0	73.6	66.3	70.1	71.2	64.2	57.5	65.2	74.4	66.1	64.3	68.3	79.1	77.9	72.6	73.8	79.3	76.2	69.4	62.1	64.7	68	69.1	73.2	77.2
Fbf1	0.0207316	0.286826	24.6047	16.8386	6.94132	157.313	0.692841	0	161.6	161.8	152.2	153.9	149.8	156.2	147.8	146.8	153.3	157.9	162.8	164.1	159.8	165.3	160.6	168.1	158.5	145.8	157.4	149.5	161.9	159.5	166.2	164.5
Tppp3	0.013426	0.24237	21.579	17.172	33.33	792.713	0.823348	0	775.1	821.6	816.9	805.6	769.3	743.4	784.4	707	822.2	858.1	830	802.1	775.3	789.5	767.2	747.7	767.5	773.9	759	786	844.8	856.2	805.5	792.5
Lztfl1	0.0253485	0.316184	25.1784	17.6319	50.162	806.982	0.619157	0	901.5	873.5	857.5	774.4	718.1	763.9	734.8	699.8	805.3	889.8	824.7	760.8	891.9	816.3	766.1	829.7	796.3	826.6	768.9	777.7	757.2	807	747	780.2
Magi2	0.0152303	0.253525	24.1695	17.6948	20.95	688.849	0.792208	0	682.9	706.3	713	656.8	685.1	681.1	667.5	657.4	610.9	704.9	749.6	719.6	727	706.5	685	704	669.9	656.8	680	690	672.9	678.8	704.9	689.9
Sdccag8	0.000318404	0.0359851	25.9939	17.7894	14.5731	157.86	0.996719	0	182.5	158.6	159.5	164.8	140.6	146	147	149.7	151	158.4	163.8	144.4	175.9	174.5	166.4	171.2	157.9	137.9	146.5	143.5	139.1	145.5	147.4	163.6
Csnk1e	0.00314866	0.123241	22.8806	17.8436	43.9866	1107.1	0.966832	0	1151.2	1101.5	1073.6	1098.2	1133	1035.8	1062.7	1056.2	1069	1117.6	1154.6	1122.6	1146	1174.5	1112.3	1126.9	1109.8	1058.5	1072.2	1125.8	1119.8	1171.8	1160.5	1169.6
C2cd3	0.0184497	0.271316	25.0633	17.9502	15.8147	376.161	0.728845	0	381.6	375.5	389.3	373.6	367.2	345	342.4	363.6	355.6	370.7	396	397.7	383.2	396.3	384.8	415	401.7	370.6	340	374.3	373.3	392.9	384	379.5
Syne2	0.00219345	0.0995902	25.8331	18.0905	33.3926	279.434	0.974907	0	321.9	267.6	284.3	288.3	248.9	255.5	258.6	253.2	235.5	251.7	310.7	278.4	310.1	313.8	302.4	316.6	315.7	235.3	238.7	237.1	246.5	242.4	278.9	287.3
Syne2	0.00527135	0.15274	26.0785	18.2623	44.7729	394.806	0.94162	0	425.3	385.2	442	406.7	435.2	357.1	352.2	376.1	394.5	375.8	449.7	400.1	462.2	455.4	410.6	416.1	460	355.7	351.6	327.2	325.2	359.1	373.2	408
Snap25	0.00558975	0.157085	25.6494	18.37	144.012	6215.92	0.937738	0	6359	6351.1	6245.8	6300.2	5998.5	6127.5	6193.7	6152.6	5999.7	6160.7	6166.3	6477.3	6301.9	6359.9	6324.3	6397	6301.5	6210.4	5941	5926.2	6259.3	6097.8	6279.3	6212.6
Rpgrip1l	0.0252777	0.316056	25.784	18.4665	10.1632	157.035	0.621421	0	165.7	153	163.2	160.7	145.9	148.8	149.1	156.3	137.1	147.8	164.4	158.5	172.4	168.4	168.8	163.7	172.8	144	138.5	158.1	141.4	162.8	155.6	153.3
Hspa4l	0.000477606	0.0472305	25.3078	18.5282	61.6874	1175.15	0.995039	0	1262.8	1252.6	1218.1	1200.1	1153.7	1123.7	1181.1	1117.2	1116.4	1179.8	1250.7	1166.8	1259.2	1230.8	1224.1	1201.1	1189.5	1103.7	1122.4	1141.2	1085.4	1174.9	1127.5	1174.1
Mkks	0.0425423	0.392619	25.339	18.551	23.5306	352.961	0.427284	0	367.8	342.1	385.5	365	313.6	315.1	350.2	329.1	349.7	325.3	367.8	336.5	400.7	357.1	398.9	390.2	371	317.4	301.2	357.2	311.1	354.8	341.3	360.1
Inha	0.000265336	0.0322192	24.8344	18.5768	27.8142	519.749	0.997713	0	546.9	523.4	512.2	526	515.4	494.6	490.7	467.9	483.1	514.9	517.6	538.2	553.3	576.6	503.7	558.2	523.3	511.5	481.8	519.6	503.5	505	517.7	533.4
Gnaq	0.0341046	0.355578	24.4226	18.6575	38.8245	1520.59	0.508552	0	1558.4	1483	1530.7	1519.2	1507.7	1423.3	1483.2	1411.9	1455.7	1503.7	1591.8	1477	1566	1587.7	1496.2	1584.1	1549	1503.3	1501.9	1493.2	1457.6	1549.5	1536.6	1559.1
Phlpp2	0.0113387	0.225145	23.6135	18.791	17.1514	402.466	0.853881	0	429.2	404.8	386.4	409	408.3	401.1	366.7	367.5	388.1	403.5	418	403.7	408.2	425.9	397.4	409.8	393.8	389.4	381.8	396.5	382.6	403.6	420	398.2
Syne2	0.00189273	0.0903356	25.2123	18.8595	35.8027	315.676	0.976859	0	371.4	331.6	336	314.8	328.5	291.9	279.4	300.9	304	279.1	350.3	320.8	368.1	363.2	317.4	331	365.7	285.9	273.8	280.9	252.8	308.9	312.4	325.5
Plcb4	0.00392698	0.134367	25.3208	18.9406	74.0398	2219.03	0.959259	0	2312.9	2330.9	2239.8	2223.6	2341	2154	2132.7	2140.4	2191.3	2188.4	2350.1	2214.2	2378.2	2273.9	2328.7	2239.4	2308.1	2173.8	2160.1	2182.8	2120.9	2201.5	2230.4	2224.5
Ccdc88a	0.020254	0.286826	26.5295	19.0004	12.1757	267.656	0.704238	0	300.4	284.2	266.4	281.2	243.6	260.7	271.9	261.5	262	267.7	272	257.7	276.3	266.4	278.1	292	281.7	250	248.5	255.8	254.6	268.5	228.1	254.9
Alms1	0.0142751	0.248288	23.6351	19.1844	43.2887	1139.25	0.81273	0	1182.6	1130.1	1189.1	1163.8	1128.9	1049.6	1130.7	1130.6	1092.9	1099.2	1197	1131.3	1187.9	1194.1	1149.2	1147.6	1152.4	1069	1024.7	1113.7	1082.5	1153	1133.9	1159.1
Catsper2	0.0360504	0.364596	24.0928	19.5559	8.5228	93.2482	0.490709	0	107.8	88.9	101.3	99.9	92.5	89.6	80.2	80.7	83.9	93.2	97.2	87.1	96.8	118.3	81.2	91.8	92.9	88.2	88.6	97.3	77.7	84.8	91.5	98.9
Osbpl6	0.0059966	0.163417	24.2597	19.6913	35.1957	1046.51	0.931884	0	1056.4	1062.1	1057.4	1048.6	1068.2	1028.8	978.1	964.6	1011.2	1042	1059.3	1066.8	1102.6	1092.4	1074.6	1104.7	1040.8	1037.3	1014.7	1099.9	1011.2	1050	1049	1032
Syne2	0.00661572	0.17057	24.7563	19.7004	19.9621	223.81	0.923978	0	237.5	212.7	243.5	217.5	238.5	216.3	205.9	197.6	211.6	225.4	237.1	224	239.8	262.1	230.5	233.1	256.3	217.3	207.9	197.1	195.7	216.8	225.6	235.6
Dnm2	0.00118517	0.068454	21.9189	19.8844	23.4983	619.635	0.984763	0	616	618.7	633.9	631.9	610	595	591	599.1	582	609.4	648.1	666.5	647	652.8	626.4	626.3	624.3	592.1	607.6	623.9	621.2	629.2	644.3	639.9
Csnk1g1	0.00504139	0.151988	23.2134	19.9504	13.0118	462.437	0.94653	0	467.4	473.7	481.7	468.2	460.1	458.3	447.4	444.1	460.6	460.6	477.9	459.9	492.9	468.1	481.6	468.7	446.9	453.1	452.7	460.1	431.2	453.3	482.4	466.9
Ift80	8.84455e-05	0.0250983	23.6974	19.9893	43.1342	357.08	0.999625	0	405.9	403.3	395.3	365.1	354.8	336	334	319.3	317.6	330.6	380.2	340.9	419.3	410.2	369.4	368.8	381.7	317.1	316.4	331.4	313.8	328.8	361.4	389.7
Dpysl2	0.00265336	0.11282	23.74	20.0252	108.852	3690.68	0.971553	0	3792.4	3750.3	3782.4	3744.3	3688.4	3632.6	3618.5	3505.7	3236.6	3725.4	3786.3	3737.8	3766.2	3949.6	3810.8	3797.1	3769	3627.6	3553.4	3730.3	3601.7	3840.2	3721.5	3756.3
Spag1	0.00206962	0.0954623	23.4275	20.5073	10.0453	143.386	0.97533	0	146.4	145	153.2	153.6	135.9	132.9	148	133.2	134.3	135.1	147.2	149.4	150.3	162	150.8	152.8	156.4	131.7	126.8	133.5	140.2	141.5	144.6	151.1
Dnah11	0.00157433	0.082038	24.8128	20.5352	19.7243	262.17	0.981479	0	266.9	275.6	277.5	261.7	285.4	242.9	245.1	228.2	251.3	255.2	270.8	253.5	289.7	295.3	291.4	278.8	280.4	258.1	254.4	258.9	236	262.3	251.6	246.9
Ift122	0.0140098	0.246464	24.385	20.5693	9.77695	180.353	0.816481	0	187.7	181.9	194	174.4	182.4	173.6	174.2	154	160.9	180.4	179.3	185.7	175.9	190.2	184.7	194.9	181.5	176	184.5	169	173.3	163	183.5	187.2
Cdk5rap2	0.0367579	0.367678	24.8873	20.5968	15.5083	419.522	0.483319	0	425.4	445.7	417.1	395.2	448.9	402.3	410.2	408.7	403.9	410.2	430.8	391.6	438.4	435.9	444.1	424	431.1	399.2	411.6	416.9	385.1	395.7	410.9	416.1
Cetn3	0.0497064	0.423751	24.4884	20.6565	15.1402	540.86	0.371746	0	550.7	551.2	565.4	552.3	534.2	542.2	536.7	548.3	548.4	540.7	540.7	523.5	561.9	565	567.8	544.9	545	520.2	514.4	520.6	526.6	519	522.5	535
Napepld	0.000176891	0.0262392	23.877	20.9008	20.744	279.782	0.998766	0	278.8	277.9	312.6	281.4	284.3	251.8	252.9	252.8	222.2	284.5	275.1	287.5	298.2	307	297.3	311.2	282.7	276.8	265.6	264.1	260.4	267	276.8	279.7
Trove2	0.024181	0.312064	24.9666	21.0599	38.2614	939.873	0.644596	0	1012.4	995.8	954.4	983	967.3	931.4	929.9	878.3	888.6	932.6	944.4	873.7	969.9	949.7	985.5	934.2	932.6	859.7	924.5	1027.8	859.7	906.3	861.7	931.9
Hsp90b1	0.000265336	0.0322192	23.2697	21.1099	226.163	2020.13	0.997589	0	2165.6	2188.3	2144.6	2143.8	2186.3	1905.9	1938.8	1854.5	1758.9	1824.4	2262.5	2034	2276.6	2330.6	2307.1	2077.1	2398.6	1890	1791.5	1840.5	1786.3	1918.3	2123.6	2268.9
Tubgcp4	0.000229958	0.0322192	24.1458	21.1361	38.1921	650.883	0.997991	0	687	666.2	688	654	643.2	639.6	636	626.9	574.3	604.3	653.8	653.2	670.9	705	674.9	701.5	721.1	656.2	593.6	625.7	609.7	621.5	656.2	666.5
Prkacb	0.0077832	0.187277	23.3751	21.2055	86.7056	2144.18	0.905871	0	2201.4	2365.1	2335.6	2114.5	2288.2	2121.5	2105.3	2019.8	1981.8	2083	2172.3	2087.4	2252.3	2180.6	2307.4	2161.7	2116.5	2078	2254.2	2109.1	2124.8	2156.4	2137.5	2171.2
Nudc	0.0363334	0.365673	24.2335	21.2128	8.45329	622.828	0.487796	0	634.5	643.8	651.2	624.4	627.6	607.7	596.5	623.3	618.4	629.6	607.4	583.2	617.2	623.4	635.1	626.2	626.2	603	610.9	628	614.8	630.7	618.6	623.5
Snap29	0.00413925	0.138899	23.0467	21.2744	14.9682	355.695	0.957261	0	349.9	360.1	375.5	353.6	355.5	331.9	377.2	341	342.7	357.3	353.5	357.7	364.9	393.2	396.4	370	371.7	324.5	337.2	347.1	349.4	344.9	355.7	368.6
Bbs9	0.000601429	0.0504872	22.478	21.4649	53.0035	841.797	0.993201	0	889.2	846	901.5	865.1	907	793.6	802.7	767.4	716.1	825.4	836.4	849.1	887.7	917.8	860.3	843.9	876.8	832.5	803.9	856.5	780.8	820.6	884.8	907.4
Rabl5	0.000742942	0.0560578	24.084	21.4652	29.3252	698.999	0.991472	0	727.3	695.7	758.3	725.2	693.1	666	677.8	673.6	680.2	651.4	640.3	717.1	700.2	728.6	728	732.3	710.8	684.5	634.3	696.2	675.3	691.2	682.1	679.6
Zmynd12	0.00571358	0.159008	25.498	21.9139	0.690599	33.6843	0.935574	0	33.9	36.2	34.6	34.2	34	32.8	33.2	32.4	32.8	35.7	32	32.8	33.9	34.9	33.9	34.2	34.3	36.2	33.9	33.6	33.4	33.3	32.9	33.7
Prkar1b	0.0488927	0.421559	25.6663	22.0585	42.9665	2046.42	0.379125	0	2170.8	2030.7	2090.9	2055.5	2133.2	2043.6	2070.4	1964.8	1925.7	1980	2017.3	2008.9	2081.6	2119	2037.1	2032.8	2064.1	2124.9	2064.8	2045.3	2028.9	2049.4	1988.8	2016.3
Unc119b	0.0361211	0.364596	24.3472	22.0874	14.9881	439.08	0.489639	0	432.8	460.1	449.8	436	449.4	430	412.3	429.9	442.6	434.3	428.2	416.9	433.1	459.3	491.7	496	452.7	438.1	383.6	429.8	432.4	467.9	406.3	401.9
Exoc4	0.034989	0.359004	23.7032	22.2576	22.9667	534.853	0.49965	0	544.4	565	593.9	518.3	560.3	541.7	519.6	493.6	530.7	527.6	557.5	514.8	529.3	552.3	558.1	532.2	564.3	543.1	529.6	489.3	490.1	535.7	504.8	535.2
Ptprk	0.00320173	0.123467	23.0289	22.3575	24.6791	396.451	0.966264	0	403.2	423.6	425.2	391.9	409.6	408.1	388.3	361.1	377.9	395.3	394.2	378.6	412	411.7	428.8	375.2	436.5	386.1	384	362.8	364.9	375.5	383.1	405.6
Elmod2	0.0284087	0.332884	23.5424	22.4813	21.4309	371.451	0.580019	0	389.3	385.1	400.2	390.2	382.6	370.3	395.8	345.1	371.4	371.5	374.5	357.9	381.9	389.6	408.1	366.7	406.1	355.4	370.1	341.3	324.9	355.6	350.3	374
Exoc6b	0.0250478	0.314234	23.6282	22.5633	36.4314	1267.13	0.623905	0	1260.8	1295.5	1325.6	1272.5	1292.2	1267.9	1255.1	1257.7	1150.5	1256.2	1311.4	1221	1285.7	1358.6	1288.5	1295.2	1368.2	1194.4	1249.4	1261.5	1211.8	1242.3	1217.5	1264.4

## Sheet: HYP
ID	P_VALUE	Q_VALUE	PERIOD	LAG	AMPLITUDE	OFFSET	MEAN_PERIODICITY	SCATTER	TP_18_REP_1	TP_20_REP_1	TP_22_REP_1	TP_24_REP_1	TP_26_REP_1	TP_28_REP_1	TP_30_REP_1	TP_32_REP_1	TP_34_REP_1	TP_36_REP_1	TP_38_REP_1	TP_40_REP_1	TP_42_REP_1	TP_44_REP_1	TP_46_REP_1	TP_48_REP_1	TP_50_REP_1	TP_52_REP_1	TP_54_REP_1	TP_56_REP_1	TP_58_REP_1	TP_60_REP_1	TP_62_REP_1	TP_64_REP_1
Bbs10	0.0377485	0.242197	22.7965	0	6.67959	107.65	0.472867	0	111	112	110.3	114.7	105.8	113.6	116.6	104.5	95.3	93.6	115.2	99.5	113.4	114.3	110.9	113	102.4	102.8	104.7	102.2	98.6	98.4	106.3	116
Wwtr1	0.000955211	0.103048	22.4999	0.358097	8.90751	191.992	0.987258	0	199	192.2	197.7	200.1	191.9	186.8	198.9	187.7	182.4	187.2	184	186.6	195.9	206.6	209.8	200.1	188.3	193.6	191.8	181.3	184.1	190.4	189.4	201.3
Haus8	0.0142574	0.210658	23.5435	0.749414	8.27178	174.998	0.814066	0	164	188.6	190	183.4	179.7	182.5	179.1	167.5	174.7	155.5	151.1	175.8	182.3	178	180.6	176.4	185.5	172.5	174.1	182.2	174.5	158.2	168.2	177.2
Tacr3	0.0268344	0.226647	25.1981	0.802079	13.5466	222.442	0.599639	0	214	229.8	225.9	225.5	265	237.2	231.6	221.9	217.7	159.9	213.8	246	225.5	218.6	216.6	194.8	241.8	234.8	229.2	254.7	222.7	195.1	218.5	206.6
Wdr63	0.0421	0.247431	22.5071	1.07464	1.96772	38.445	0.431104	0	40.5	40.6	36.8	42.1	39.7	39.6	39.8	36.6	37.2	34.4	37.1	37.7	41.7	39.6	38.8	40.7	41.4	37.7	36.6	35.1	38.3	39.5	36.4	39.1
Mks1	0.03368	0.23477	24.9752	1.19248	6.43405	110.242	0.513751	0	97.9	121.6	107.6	117.6	119.4	120.2	109.7	108.6	116.9	95.7	90.5	103.9	109.8	119.4	110.7	104.8	112.3	116.8	121.6	112	108.9	107.5	115	106.4
Tubgcp4	0.00612043	0.171205	22.2648	1.41742	40.2784	520.451	0.93026	0	502.5	529.6	556.5	531.1	536.8	504.1	517.8	492	454.5	468.3	466.3	498.7	599.1	572.3	542.9	559.7	589.8	521.7	503.7	516.4	489.2	462.6	562.6	556.7
Slc27a2	0.0475129	0.257029	24.8989	1.58511	6.14766	358.088	0.388885	0	329.9	402.4	341.7	366	366.7	360.6	382.1	364	361	256.6	349.6	349	341.5	366.9	348.9	366.6	351.7	326.3	371.3	383	377	367.9	341.9	349.2
Tex9	0.0330786	0.233077	23.1067	1.83877	8.78104	179.565	0.518545	0	182.4	181.9	182.8	188.1	179.9	183.5	184.8	179	179.5	144.7	169.9	162.2	189	184.2	174.6	197.1	186.9	180.2	181.1	165	174	171.4	169.1	176.3
Ran	0.0401719	0.243718	23.8686	1.8994	14.544	758.923	0.446575	0	663	764.6	781.4	779.7	776.5	761.4	746.7	734.4	718.5	699.2	862.4	743.9	766.8	767.8	732.9	787.3	764.5	749.5	746	811.4	761.7	778.1	710.4	760.8
Spef2	0.044948	0.252682	20.9446	2.00006	4.80267	71.4802	0.409527	0	60.8	81.7	70	73.8	67.1	72.7	71.6	65.9	67.6	59.9	71.6	66.5	78	72.1	76.8	65.6	70.3	72.5	68.8	64.8	69.2	71.9	77.7	85.7
Hsp90ab1	0.0447003	0.252682	22.2936	2.12889	142.703	5290.92	0.411675	0	5117.9	5381.7	5326	5359.7	5261.1	5292.9	5341.5	5301.7	5269.1	5125.4	5047.5	5371.6	5483.3	5434.5	5472.7	5475	5484.1	5106.2	5101.6	5246.1	5090.7	4605.2	5249.8	5298.4
Prkar1a	0.00532442	0.168512	22.6348	2.16146	146.559	3849.48	0.941347	0	3325.2	4010.7	3963.5	4037.5	3729.4	3857.2	3954.1	3707	3744.7	3522.9	3717	3807	3882.7	3894	3903.5	3913.8	3779.7	3791.2	3847.3	3749.1	3730.5	3391.6	3788.3	3883.8
Cct3	0.013426	0.209763	22.8448	2.18152	38.8679	1242.8	0.823601	0	1124.6	1287	1272.9	1317.6	1254.8	1273.3	1252.4	1181.2	1233.7	1046.9	1275.1	1209.7	1239.5	1279.3	1268.4	1266.5	1209.8	1242.3	1215.5	1290.4	1224.3	847.7	1215.8	1264.4
Efcab7	0.00408618	0.162619	24.5214	2.73189	2.8039	52.751	0.957757	0	54.2	52.3	51.7	53.5	53.8	59.5	54.9	51.3	51.4	51.4	47.2	48.9	49.5	54.5	50.8	52.8	57	57.7	55.1	52.4	53.2	53.2	53	51
Ift43	0.0486273	0.25825	21.562	2.74535	4.94148	157	0.381843	0	123.3	158.5	158.8	163.3	155.8	162.3	156.6	150.3	159.5	144.8	157.4	163.1	168.7	162.1	163	157.7	157.4	156.6	152.5	152.8	149.6	172.8	154.1	159.3
Spata6	0.04654	0.255622	25.4621	2.8367	5.48049	89.5194	0.397833	0	74.9	96.6	88.7	83.1	97.3	95	94.4	90	85.2	71.7	92.5	84.2	87.4	88.4	90.5	84	90.5	93.7	98.9	98	95.2	94.2	83.8	89.3
Ctnnb1	0.02128	0.218036	21.0355	3.01312	119.752	3052.4	0.681567	0	2850.8	3020.9	3391.1	3187.6	3120.5	3028.8	3053.7	3125.7	3062.6	2870.2	2836.8	3082.2	3144.1	3128.3	3173.5	3115.5	2877.2	2960.7	2940.3	3018.6	3112	2731.8	3242.8	3231.6
Gnas	0.032884	0.233036	22.8765	3.27682	57.0249	3010.04	0.51973	0	2676.9	3128.3	2963	3059.8	2955.6	2994.6	3094.8	2937.6	2960.5	2636.4	2881.4	2941.5	3041.7	2991.1	2988.8	3091.8	3157.2	3046.7	3037	2999.6	3024.8	3036.6	2998.3	3063.2
Wdr35	0.0264275	0.226017	20.9179	3.32918	33.1315	637.456	0.604898	0	614.5	671.4	661.8	682.5	627.9	657.5	668.4	641.8	641.5	580	617.2	619.7	657	697.8	657.7	655.8	630.1	621.8	620.8	569.2	635.8	656.8	628.8	692.4
Cnot10	0.0346353	0.236522	26.1803	3.33337	16.5052	511.213	0.502527	0	482.3	510.1	507.4	510.9	522.2	546.9	524	520.7	529.7	440.9	476.1	493.7	508.8	506.1	508.1	502.8	514.3	521.3	528	516.9	536	570.6	527.2	529.7
Pard3	0.00571358	0.16926	20.9471	3.33383	16.7736	296.827	0.935874	0	280.8	314.6	310.4	305.3	311.7	296.7	280	295.1	280.2	270.7	271.3	286.5	311.3	304.9	296.7	313.3	299.9	290.8	288.6	284.4	278.5	277.4	317.8	326.4
Tubgcp6	0.0245878	0.223874	26.8225	3.41514	8.11817	165.474	0.635692	0	155.2	159	165.5	179.1	172	171.3	173.9	178.8	172.5	161.3	142	163.2	163.6	156.3	161.2	160.9	158.8	159.6	165.1	176.3	164.7	183.6	168	168.8
Dpysl2	0.0199533	0.218036	22.3174	3.55192	110.032	5076.96	0.708576	0	4764.3	5244.7	5051.3	5218.2	5039.8	5143.9	5076.2	5060.8	5010.2	4889.1	4514.8	5073.1	5089.6	5212.1	5154.6	5141.4	5172.1	5170.3	5081.5	5055.9	4992.1	4604.9	5097	5019.5
Eml1	0.0107019	0.198477	21.4215	3.75027	32.5949	588.975	0.864067	0	499.8	514.8	773.4	596.2	653.1	616.2	577.7	628.7	563.6	557.9	542	597	594.7	616.2	646.5	571.5	566.4	580.9	563.8	570.6	602	539.4	580.7	612.3
Pde6d	0.039199	0.242592	23.7463	3.77934	28.4034	1978.14	0.456352	0	1571.1	1956.1	2010.6	1965.9	1971.2	1994.8	1977.2	1936.1	1990.9	1851.3	1844.4	1928.7	2027.3	2034.3	2023.4	1975.6	2051.3	2018.3	2009.9	2051.2	2050.5	1874.3	1997.9	2010.8
Ankmy2	0.0186443	0.213673	24.4889	3.89753	11.5139	496.292	0.724858	0	456.2	493.5	498.4	515.7	495.9	530.1	523.9	515.3	499.6	491	481.3	493.8	478.8	474.6	479.5	501.4	486	496.4	492.9	490.8	500.2	440	495.7	512.5
Fam65b	0.0245171	0.223874	20.6641	3.94656	24.117	441.341	0.63657	0	393.7	431.9	467.8	492.5	447.8	427.7	439	453.5	428	434.2	395.3	393.5	465	455	444.3	459.2	439.6	394.6	429.8	418.1	413.7	440.8	467.6	487.7
Zmynd10	0.00744711	0.178493	22.5439	3.94676	2.68882	57.8501	0.910003	0	54.2	58.8	60.3	62.6	58.1	62.3	60.5	57.2	58.9	53.7	54.2	54.5	56.9	56.9	60.3	59.5	57.4	59.6	61.2	55.7	55.8	53.3	58.8	59.4
Ift172	0.0351482	0.236865	20.9644	4.00392	14.3546	319.462	0.497663	0	290.7	348.8	319	334.1	322.9	327.6	336.1	316.6	312.1	305.9	308.5	305.5	330.3	330.8	336.3	320.7	329.9	306.4	304.7	294.3	318.5	291.8	333.1	331
Cib2	0.0487688	0.25825	23.1344	4.05015	22.9653	561.258	0.379788	0	418	575.6	553.8	546.8	551.3	598.6	582.3	555.1	541.9	423.3	540.2	550.5	570.4	556.5	585	573.1	631.4	569.6	570.7	614.7	554.6	549.8	525.7	564.1
Gas8	0.0289217	0.229293	21.6808	4.14073	10.3071	302.223	0.573863	0	284.4	317.7	304.6	318.4	311.5	300.9	318.4	303.8	307.8	287.7	291	305.9	302.9	309.1	309	311.5	295.2	315.2	301.3	292.1	289.2	302.5	293.2	307.5
Spef1	0.00661572	0.174513	21.6863	4.14178	7.44909	136.761	0.924146	0	123.8	125.8	131.5	151.2	144.4	134	139.2	134.5	133.6	131.1	132.1	131.5	156.5	136	139	146.3	144.5	140.8	135.5	121.1	121.5	132.3	136.3	133.2
Lrrc48	0.0133553	0.209763	23.7061	4.15024	12.1978	171.08	0.824664	0	146.4	182.9	170.5	176.4	165.7	183.9	183.5	176	167.4	154.4	147.2	151.9	170.5	181.3	175.3	176.9	192.9	181.7	189	188.1	191.8	158.1	165.8	182.6
Gorab	0.0490519	0.25825	22.2451	4.2485	5.57075	178.271	0.376984	0	175.8	177.4	173.9	176.2	182.6	189.8	188.8	178.9	178.2	166.1	169.4	176.2	188.3	178.4	179	191	179.3	180.8	178.2	177.7	179.2	149	168.5	192.9
Ablim3	0.0326718	0.232541	24.8093	4.34338	27.9763	387.939	0.522087	0	296.8	370.5	374.2	406.1	366.2	441.1	368	429.8	385	309.4	346.2	343.6	382.1	382.4	372.7	393.7	401.4	417.9	409.8	437.1	399	409.7	424.2	407.7
Cep41	0.00466992	0.16724	21.3465	4.41661	10.2441	105.44	0.951395	0	102.3	115.1	110.9	112	105.2	134.7	114	102.6	94.4	90	93.9	93.8	106.4	109.3	115.3	116	108.5	100.7	94.7	103.9	105.3	91.5	106.5	108.4
Adcy5	0.046027	0.255377	21.3591	4.41922	24.0775	755.254	0.402441	0	613.3	756.5	746.7	795.7	789.4	774.5	762.9	764.7	757.8	631.4	713	736	746.5	764.3	783	748	758.8	741.2	751.9	759	766.9	724.3	819.1	840.2
Atxn10	0.0450364	0.252799	23.342	4.45799	76.0131	4248.58	0.408721	0	4133.5	4251.5	4185.1	4283.7	4247.9	4366.1	4267.1	4333.3	4245.6	4108.6	4036.1	4139.2	4246.7	4307.2	4211.9	4350.7	4272.1	4189.7	4348	4297.7	4315.3	4095	4187.7	4199.3
Syne1	0.0253485	0.223874	22.2491	4.60337	29.7477	984.852	0.619186	0	912.8	986.8	1009.6	1004.9	1014.3	1003	1031.2	1008.5	986.1	949.6	849.7	972.2	986.3	981.8	1009.1	950.8	1000	980.1	985.2	965.8	979.6	852.6	965.6	995.1
Spag6	0.0422062	0.247431	22.4308	4.64096	28.0321	342.975	0.429664	0	317.3	380.4	301.7	370.5	331.5	373.9	382.1	338.3	337.7	281.1	280.2	283.3	371.1	360.8	360.8	333.4	368.5	358.5	370.6	331.1	346.6	299.4	331.6	330.7
Ccdc65	0.0186443	0.213673	22.9724	4.75303	6.68672	164.811	0.725826	0	132.7	177.9	164.5	172.5	172.4	172.3	179.2	170.8	168.1	146.9	158.2	159.5	157.9	163	160.8	164.8	171.2	170	163.5	165.7	170.2	145.5	171.7	165.4
Rfx4	0.0220583	0.219593	23.6405	4.89126	12.4699	304.259	0.673731	0	252.1	302.9	289.6	306	312.4	316.4	311	312	324	242.4	258	289.6	318.1	290.2	289.7	313.1	325.1	315.8	320.7	326	305.3	302.8	305.4	305.7
Haus2	0.0222883	0.219593	25.7324	4.91453	17.2766	225.22	0.667817	0	163	222.3	250.6	236.7	228.6	227.8	231.1	235.3	230	210.6	246.1	215.8	189.3	221.7	214.1	221.7	216	221.6	251.9	275	274.5	250.2	224.9	218.4
Trappc10	0.0149827	0.210658	26.1217	4.98887	28.8995	761.417	0.799036	0	563.6	749.9	760.9	752.2	795.2	775.6	774.5	792.5	775.8	738.3	699.9	761.2	744.1	729.7	758.4	714.5	749.4	755.7	763.8	800.9	800.9	798.1	810.4	764.3
Haus7	0.0498302	0.258566	24.4149	5.05148	4.05964	99.9912	0.370662	0	89.5	108.2	99.4	100.1	95.5	109.4	108.5	100	105.2	89.1	103	90.6	96.5	102.1	95.7	96.9	99.7	102.3	102.8	106.1	102.6	98.7	102.8	98.3
Gucy2f	0.024694	0.223874	21.2489	5.0728	1.63617	38.6965	0.632134	0	36.1	39.1	36.8	41.2	39.5	40	40.5	38.2	35.2	34.7	37.4	38.6	38.5	37.3	40	41.3	40	39	38.7	37.2	40	37.8	39	40
Kif17	0.0185559	0.213673	26.9596	5.1489	9.23301	134.137	0.726926	0	107.3	120.3	134.9	149.5	135.6	140.7	142.1	152.7	142.7	151.1	123.2	124.2	135	137.4	127.2	121.3	140.4	120.5	132.9	141	132.7	135.7	143.5	136.5
Map6	0.0278603	0.228943	21.6855	5.17702	36.8191	1058.27	0.58785	0	849.6	1054.9	1059	1105.5	1066.3	1091.6	1069.7	1102	1045.9	972	987	1030.8	1099.1	1081.4	1066	1035.5	1147.9	1039.7	1039.3	1042.4	1055.8	1015.5	1065.5	1110
Nup214	0.03368	0.23477	25.4042	5.25617	15.1452	547.515	0.513525	0	481.5	543.6	526	545.6	544.4	571.8	553.4	568.5	549.8	514.1	539.4	526	560.2	548.9	538.1	555.5	563.6	554.7	576.3	562	564.8	628.6	549.6	541.2
Ccdc74a	0.000265336	0.073693	25.5554	5.28744	28.7573	230.005	0.997614	0	184.2	218.5	194.6	216.9	227.2	240	252.6	243.3	226.9	218.9	192.9	215.4	209	208	206.4	216	234.2	263.8	263.3	278.7	257.6	278.5	215.2	239.6
Rab36	0.00369702	0.159506	23.9553	5.33765	30.3867	398.759	0.961738	0	311.7	406.4	357.3	408.1	375.8	453.5	433.4	401.4	404.6	334.1	347	345.4	401.8	377.2	387.3	396.7	417.4	429.1	436.9	412.4	413.3	430.1	398.6	399
Cep78	0.0345291	0.236522	25.8233	5.34288	41.4106	934.386	0.504928	0	633.5	915.6	926.3	906.7	952.8	987.5	971.1	939.7	943.7	895.2	987.4	866.3	901	851.4	980.6	907.6	934.6	930.6	950.2	1077.7	946.9	1014.7	1024.3	956.6
Hdac6	0.0103481	0.197535	24.0536	5.35954	27.3619	533.297	0.869949	0	425.8	527.8	521.2	552.4	532.7	556.6	593.8	551.9	565.3	503.7	470.7	498.7	523.3	531.2	551.6	528.4	547	525.3	574.2	557.1	572	516.9	554.1	546.2
Ttll1	0.0433206	0.249426	22.4811	5.36696	43.127	1097.52	0.42142	0	1030.9	1076.6	1057.7	1142.5	1079.9	1160.1	1139.4	1148.3	1096	1016	915	1029.9	1142.1	1084.8	1079.2	1125.5	1112.1	1175.3	1081.1	1152.2	1136.3	938.7	1122.5	1118.6
Ak1	0.0338392	0.23477	24.1498	5.38099	14.4703	861.723	0.510962	0	712.4	873.2	852.7	889.1	873.9	889.4	863.2	883.7	863	901.9	846.8	838.1	892.5	868.5	867	847.2	864.4	861.9	893.4	872	864.3	862.3	864.4	835.5
Prkaca	0.0241987	0.223874	22.5963	5.39448	24.6287	913.667	0.643563	0	747.4	905.6	905.7	932	894.9	931.8	959.6	934	925.5	837.2	879.2	880.9	959.9	909.6	923	941.2	927.3	926.1	922.9	951.7	899.9	826.6	913.7	903.9
Pfkm	0.0461509	0.255377	22.7025	5.41981	37.6271	2214.86	0.401007	0	1965.2	2108.9	2243.7	2223.1	2233.1	2240.7	2265.9	2265.9	2251.5	2250.5	2066.5	2200.7	2254	2186.7	2270.3	2162.3	2158.7	2275.5	2216.9	2227.5	2191.7	1796.6	2186.1	2205.3
Celsr3	0.0219875	0.219593	26.3144	5.44448	19.8737	465.444	0.674054	0	327.5	469.1	412.4	464.4	461	506.6	486.7	525.6	463.3	456.3	445.1	450.9	447.5	457	451.4	453.6	449	473.3	454.6	460.7	447.9	558.4	479.9	476.5
B9d1	0.0431614	0.24924	24.4769	5.45387	6.34068	232.394	0.422316	0	160.5	245.8	240	233.2	246.6	257.9	237.8	215.1	231.6	227	223.9	225.3	220.6	231.1	229.6	210.8	233.5	229.7	238.2	241	240.1	247.5	233.1	243.7
Nup35	0.0106311	0.198477	23.062	5.50566	148.241	4422.83	0.865	0	3299.1	4290.8	4551.9	4282.5	4530.8	4598.8	4576.2	4516.3	4560.4	4343.2	3981.3	4308.4	4445.8	4342.6	4482.7	4411.2	4648.5	4452.6	4495.1	4595.6	4552.5	3682.2	4478	4260
Pcdh15	0.0116217	0.202678	23.0772	5.50928	15.3894	375.256	0.849685	0	336	376.9	346.3	387	367.4	402.9	386.6	382.9	385.8	314.4	363.3	357.8	360.9	378.9	356.9	385.3	378.6	384.2	390.9	391.1	374.1	372.3	344.9	379.2
Dync1h1	0.0156195	0.210658	24.9632	5.56223	65.2518	2122.72	0.787312	0	1844	2051	2160	2098.4	2232.5	2160.3	2211.7	2208.8	2197.2	2147.9	2060.2	2139.8	2108.1	2037.6	2159.6	2050.5	2077.8	2139.5	2184.3	2174	2174.5	1929.7	2181.4	2154.2
Evi5l	0.0199887	0.218036	25.1301	5.5994	11.2489	464.182	0.707961	0	376.1	462.4	453.3	465.2	475.6	481.5	478.4	475.2	448.4	461.5	461.1	448.9	462.4	465.1	470.7	444.8	445	467.7	473.1	499.4	470.5	453.2	484.5	466.6
Cc2d2a	0.0218637	0.219593	23.4548	5.59943	9.45825	322.841	0.67546	0	301	336	310	318.3	312.1	333.9	344.4	314	317.9	309.8	314.6	300.6	321.3	323.1	322.7	323.1	336.9	333.5	326.6	356.1	373.5	260.7	325	335.6
Rabl5	0.0163801	0.210658	22.0109	5.60504	52.7691	991.409	0.767435	0	699.1	1019.2	939.2	1010	946.4	1033	1011.8	969.6	985.7	849.8	878.6	892.1	1025.3	1030.2	1044.9	1056.1	1087.5	1025.1	1035.3	1023.8	980.1	928.1	998.5	1016.3
Tubgcp2	0	0	25.3553	5.64958	42.3416	480.905	0.999931	0	411.5	456.1	444.2	468.4	450.4	516.1	510	524.6	503.2	473.8	420.2	438	461.4	459.5	453.3	462.5	455.9	507.2	526.4	531	520.5	509.1	487.5	453
Odf2	0.00645652	0.174513	25.3959	5.65864	22.1732	488.637	0.926804	0	392	497.4	468.9	488.4	464.7	530.6	526.2	510.2	537.8	476.7	457.4	457	493.3	487.2	474.6	477.6	486.3	488.6	490	523.5	493.9	511.4	493	498.3
Slc9a3r1	0.0152303	0.210658	23.8951	5.70453	28.9891	494.461	0.792288	0	405.6	443.2	508.3	469.7	511.7	520.6	529	553.7	476.8	510.4	413.7	465.9	502.4	471	499.9	500.4	474.5	497.2	523.8	475.4	556.6	461.5	488	478.6
Tmem80	0.00300715	0.149538	21.1074	5.7109	18.2903	377.912	0.968246	0	296.5	384	381.1	373.7	395.7	425.4	382.4	374.8	372.7	347.9	350.6	361.1	389.8	389.4	404	377.5	383.7	379.9	373.7	352.2	367.9	372.2	373.1	379.2
Pkd1	0.0204309	0.218036	26.1198	5.81993	31.1747	674.505	0.700325	0	531.5	692.5	630.6	669.6	672.4	692.3	729.3	722.9	697	645.1	666.4	646.2	691.9	656.8	676	651.5	689.5	665.6	678.1	715.8	682.7	735.9	732.6	674.5
Tctn1	0.0113741	0.200854	24.6393	5.8822	11.7292	189.435	0.853601	0	152.8	190.6	177.5	199.5	182.5	205.5	212.9	191.7	208.4	172.9	183.2	176.5	191.8	183.4	181.6	185.4	192.1	195.7	209.4	205	190	191.9	201.4	191
Zscan18	0.00558975	0.168512	23.2698	5.92561	10.8406	248.325	0.936732	0	240.7	277.7	224.4	248.2	246.9	276	274.4	249.2	265.8	211.1	233.9	235.5	242.5	240.4	245.3	237.1	249.4	281.8	272.2	250.5	255	249.8	240	262.2
Cops8	0.0190158	0.215073	23.3072	5.93513	31.7087	1454.3	0.719506	0	1158.4	1453.3	1358.8	1470.3	1443.4	1455.8	1495.3	1452.4	1450.5	1385.1	1444.5	1376.1	1495.4	1437.3	1469.9	1411.4	1418.1	1488.9	1531.2	1526.3	1514.4	1213.7	1452.4	1419.4
Tbc1d7	0.00173353	0.124974	23.5425	5.99505	29.3519	357.316	0.97892	0	247.3	365.8	342.1	361.9	364.2	391.7	371.7	384.7	354.9	334.2	374.9	311.2	343.6	350.2	338.2	335	382.3	399.2	382.2	444.5	372.2	298.5	334.2	341.2
Tubg1	0.0330609	0.233077	25.3285	6.04673	57.7811	1408	0.518824	0	1011.4	1351.8	1353.2	1395.1	1391.5	1415.2	1414	1464.8	1418.8	1312	1404.1	1330.1	1448.3	1403.5	1375.5	1372.1	1478.2	1507.2	1441.4	1525.9	1501.2	1597.8	1469.5	1431.8
Ak8	0.000742942	0.0983483	23.7866	6.05722	11.558	120.895	0.991276	0	85.8	112.9	117.8	111.3	109.6	136.9	127.4	128.3	128.7	112.1	92.5	105.6	117.9	105.8	120.8	127.5	112.4	133.9	131.3	135.1	130	120.4	113.2	119.5
Hydin	0.00123824	0.113826	22.6378	6.12497	6.29498	93.6974	0.984325	0	87.4	101.1	84	96.5	85.6	102.1	107.1	98.8	94.9	73.4	83.1	78.8	91.5	86.7	93.4	94.9	99.6	94.2	95.5	94	94.4	92.1	87.7	88.9
Nudcd3	0.0420647	0.247431	22.931	6.20428	21.3829	822.993	0.43154	0	784.5	799.4	806.9	808.9	811.8	877.5	844.8	857.2	833	815.2	669.7	818.2	836.2	828.8	781.6	831.4	776	861.4	832.5	842.1	825.9	750.2	861.3	833.1
Pigs	0.0172292	0.212658	24.4815	6.23416	30.0139	587.451	0.751277	0	405.3	579.6	538.1	579.9	547.8	620.1	592.7	636.9	607.3	528	523.5	557.4	580.5	563.3	576.5	580.8	614.6	587.2	614.8	630.7	595.3	636.7	611.1	568.5
Atmin	0.011321	0.200854	24.5615	6.25453	43.2793	915.489	0.854777	0	509	876.5	801.9	896.8	934.9	940.4	942.2	934.7	942.3	844	859.1	890.4	906.3	883.7	882.4	870.3	935.8	944.8	962	972.8	924.1	1008.1	915.5	912.3
Cngb1	0.0181667	0.213673	24.6809	6.28493	7.57963	133.609	0.733507	0	124.8	134.1	115.5	142	107.6	149	139	146.7	141.7	109.9	132.9	120.1	123	130.9	127.7	131.5	136.4	134.1	128.8	141.2	137.9	144.5	126.2	131.6
Tubb4b	0.0247647	0.223874	24.8007	6.31545	33.7846	1165.83	0.630236	0	978.4	1157.3	1137.3	1167.5	1175.6	1207	1223.2	1191.2	1200.4	1103.9	1235.5	1197.8	1131.2	1131.7	1186.5	1120.3	1202.8	1165.6	1151.8	1253.7	1160.9	1209.8	1164.2	1142.7
Htt	0.0416578	0.247095	23.4601	6.34745	27.1796	955.763	0.435087	0	751.8	935.5	995.1	931.1	966.6	975.8	977.3	989.6	984.8	919.4	902.2	937.3	958.5	922.7	991.5	916.3	958.6	967.9	1013.4	1036.9	995.3	860.3	971.4	976.9
Osbpl6	0.0322472	0.23237	24.9875	6.36301	19.5671	723.322	0.52684	0	677.1	703.1	709.3	719.6	734.8	725.5	723.7	772.8	715.1	726.5	721.6	690.5	734.9	709	689.4	718.4	727	760.3	698.8	767	751.1	701.2	724.1	746
Dvl1	0.0257907	0.224889	22.2651	6.37848	12.8331	482.474	0.614	0	325	471	440.3	489.2	484.2	502	493.8	476.5	486.4	466.8	417.6	474.3	497.8	462.4	504.6	491.8	491.9	486.4	506.5	491.4	470	491.1	474	490.1
Tubb2b	0.000123824	0.0563182	22.2777	6.38209	109.143	1681.02	0.999487	0	1595.1	1594.8	1536.1	1783.3	1723	1850.4	1883.9	1747.9	1628.2	1557.5	1654.7	1639.7	1586.6	1711.1	1694.5	1726.1	1809.6	1673.7	1840.8	1740	1596.1	1566.4	1555.7	1698.3
Cdh23	0.0410387	0.245558	23.6559	6.40043	9.83891	118.988	0.439196	0	84.4	117.5	105	102.7	135.6	123.9	135.8	119.1	121.6	105.8	114.7	131.1	118	119.7	117	106.4	127	130.3	127.9	142.9	116.4	117.4	113.8	103.4
Agbl4	0.0230312	0.22049	22.6258	6.48182	36.2841	803.673	0.655812	0	661.5	793.1	743.3	806.6	778.8	852.7	809	830.4	809.8	659.3	789.1	741.2	799.5	785.4	764	829.1	845.4	831.5	846.8	843.6	787.1	818.6	753.1	813.9
Abhd2	0.00877379	0.192647	25.5488	6.50594	38.7786	663.165	0.897271	0	431.9	648.9	640	625.9	721.8	716.9	681	701.7	710.4	782.3	659.5	642.8	638	622	634.1	630.6	647.8	670.3	695.7	686.5	702	614.9	695.6	693.6
Map1a	0.017353	0.212809	24.2587	6.56351	58.4384	1929.01	0.748171	0	1510.7	1890.1	1990.9	1912.8	2086	1961.2	1973	2020	1935.2	2000.1	1926.1	2000.4	1921.9	1849.7	1929.7	1811.5	1932.6	1947.4	1979.3	2169.3	1959.6	1955	1921	1855
Gna11	0.0263214	0.226017	26.0888	6.64347	36.5284	1129.04	0.605893	0	864.6	1108.8	1068.6	1126.5	1093.7	1144.3	1183.5	1139.5	1169.4	1128.1	1111.2	1071.4	1125.8	1102.6	1138.4	1090.9	1077.6	1139	1143.6	1178.4	1156.9	1131	1263.8	1188.4
Adcy3	0.0157787	0.210658	20.9122	6.65655	21.9509	443.444	0.782985	0	363.2	453.2	422.6	433.5	444.5	472.7	474.8	444.3	451.2	375.4	410	428.9	455	449.3	458.8	437.9	465.8	442	442.3	442.1	419.9	414.4	437.8	457.8
Tubb4a	0.00270643	0.145735	24.8363	6.7198	255.366	4294.07	0.971129	0	2827.6	3927.4	4334.2	4033	4284.9	4410.9	4377	4550.6	4431.4	4294.1	4017.7	4328.5	4318.3	4074	4199.6	4192.1	4175.5	4387.1	4501.3	5002.2	4711.1	4624	4344.4	4218.3
Dnah11	0.0311859	0.232116	21.1863	6.74382	3.89701	70.1664	0.543153	0	66.1	77	66.7	72.5	69.5	74.6	75.8	74.1	69.4	62.8	66.2	64.9	73.4	68	69.1	71.2	79.1	72.6	71.4	66.9	67.1	66.4	65.2	74.4
Zmynd12	0.0157256	0.210658	22.7413	6.87683	0.965371	39.2769	0.784265	0	36.5	36.7	38.2	39.2	40	39.5	42.4	40.1	37.9	40.5	39.7	38.7	38.6	37.8	38.5	40.4	39.6	41.6	39.7	37.3	39.5	38.8	38.4	40
Tekt5	0.0234557	0.223	24.0524	6.89052	52.4757	713.134	0.652115	0	507.6	698.8	655.7	657.4	720.4	747.9	766.9	755.9	721.3	625	739.6	751	688.6	698	693.8	677.4	782.7	739	799.4	809.4	757.2	782.9	683.3	673.3
Vangl2	0.000512984	0.0963487	24.0569	6.89179	25.4236	320.128	0.994397	0	269.7	312.4	275.8	296.2	319.9	355.7	345.1	336.2	336	294.9	322.8	284.1	307.7	309.9	301.9	333.7	315.3	350.3	348.2	342.8	332.7	345.5	318	321.3
Por	0.0162563	0.210658	25.574	6.9194	34.1916	679.161	0.771587	0	537.2	652.9	594.9	668.4	626.2	665.4	707.7	728.4	718.1	638.8	655.3	650.3	675.7	655.2	645.3	661	678.4	682.1	649.5	704.9	679.4	723.5	704.3	674.1
Nek8	0.0245171	0.223874	24.4696	7.01003	51.3539	1364.72	0.637303	0	1237.7	1402.6	1300.1	1384.7	1353.6	1425.3	1396.1	1310.4	1379.5	1244.6	1717	1301.4	1313.9	1324.6	1387.2	1371.5	1371.3	1398.4	1443	1518.1	1459.3	1369.2	1343.9	1334.9
Phc1	0.0305844	0.231239	23.6109	7.13981	11.0208	505.176	0.548795	0	336.2	502.8	463	528.4	479.6	518	504.3	510.2	507.1	506.5	479.6	496.1	526	489.1	482.6	507.4	515.1	514.6	519.8	526.4	498.9	527.9	501.3	510.6
Cyfip2	0.0226774	0.219593	24.5253	7.41631	62.9699	2911.76	0.661239	0	2165.7	2751.6	2947.6	2782.6	2962.6	2945.6	2884.8	2995.4	2894.4	3286.1	2718.2	2906	2873.6	2801.8	2961.6	2780.9	2898.6	2946	2917.5	2885	2983	2950.3	3000	2918.6
Tuba4a	0.00304252	0.14987	24.7321	7.47884	77.0696	2827.63	0.967591	0	2784.6	2690.1	2815.6	2794.8	2895.8	2861.1	2891.6	2883.2	2803.4	3028.8	2745.1	2798.3	2794	2780.5	2798.9	2735.8	2777.6	2843.9	2874.8	3238.3	2943.1	2958.1	2838.6	2799.3
Stoml3	0.0208024	0.218036	21.1647	7.74747	10.932	87.5264	0.69125	0	61.7	93	72.4	92.5	77.7	96.6	94.3	104.7	92.6	60.1	71.3	67.9	95.3	81.6	84.3	97.6	98.5	99.8	83.9	85.6	83.3	79.3	82.9	81.5
Tulp4	0.00109672	0.106836	21.3443	7.81322	67.5051	2010.32	0.98535	0	1919.7	1955.1	1934.8	1980.8	2092.7	2079.7	2128.7	2053.6	2079.8	1926.2	1881.2	1978.4	1984.1	1977.6	1946.9	2015.7	2070.6	2073.3	2051.9	1962.5	1983.6	1876.6	2027.2	2020.1
Ccdc33	0.018379	0.213673	20.69	7.90301	1.95647	61.4027	0.730466	0	58.7	59.6	58.7	61	61.6	63.1	63.3	63.6	64.4	60.3	59	58.7	63.7	60.7	63.7	65.5	61.9	64.2	60.4	56.7	62.2	60.9	60.9	61.7
Tpgs1	0.0484858	0.25825	24.9086	7.92864	7.30971	425.842	0.383341	0	361.8	423.1	404.8	412	435.1	427.2	431.9	432.5	436.4	433.7	413.7	428.3	433.6	425.4	423.8	417.3	423.6	416	420.7	430.4	422.3	456.9	455.9	398.5
Ppp5c	0.0172999	0.212658	25.3841	8.08001	25.672	1008.48	0.749962	0	795.5	993.5	1008.3	982	972.7	1055	1041.1	1041.4	1015.7	1062.1	1052.9	1007.3	988.4	1019.1	1015.4	972.3	913.4	981.8	995.8	1028	1046.3	985.1	1000.3	1018.6
Rnf38	0.00297177	0.149538	24.4463	8.17057	29.0375	733.398	0.96908	0	658.1	720.1	712.6	708.8	721.5	721.2	738.6	780	771.3	734.5	741.3	706.5	718.3	724.2	717.5	736	700.8	764.5	737.2	780	759.1	873.5	724.7	680.9
Pcdhb15	0.0190158	0.215073	22.5012	8.23672	16.6623	280.327	0.720204	0	238.2	269.6	273	251.7	289	305.1	259.6	301.1	280	304.8	272.8	278.1	260.6	267.2	283.5	269.8	290.8	293.1	299.8	283.3	294.3	248.2	259.7	252.1
Dnah1	0.00944598	0.195774	21.0463	8.37406	3.24675	67.8889	0.888454	0	57.7	68.1	60.9	69	66.1	71.3	70.4	69.1	71.9	62	63.5	63.8	66.6	68.3	66.2	69.4	72.4	72.1	71.2	63.9	65.4	66.7	68.2	66.6
Vwa3b	0.0345822	0.236522	23.5388	8.61652	0.892454	29.2031	0.504566	0	31.2	30.4	26.9	29.4	29.4	31.3	31.6	31	28.3	37.2	25.4	27.1	30	26.5	27.7	28.7	30.7	29.4	28.1	29	30	29.5	29.2	28
Stx3	0.00160971	0.12496	22.6254	9.00235	22.4129	475.639	0.980266	0	409.4	485	457.4	472.6	440.9	488.8	486	501.6	509.7	456.9	480.2	459.1	455.3	438.1	458.2	466.9	466.5	522.5	488.9	511	504.3	460.1	456.9	470.7
Hmgb2	0.0471414	0.256764	23.7731	9.08065	1.6213	42.8423	0.393886	0	41	43.8	40.6	40.8	42.5	50.6	41.2	46.7	40.7	44.3	45.9	44	41.1	43.5	40.3	42.8	42.4	44.7	43.4	43.1	46.4	54.8	36.9	42.2
Ccdc39	0.0300892	0.230363	22.7548	10.1403	42.6881	400.008	0.555631	0	160.1	441.6	424.9	421.2	400.1	399.8	388.5	431.9	399.4	402.2	475.1	414.7	400.9	399.3	442.2	369.7	338.9	379	391.8	450.8	418.2	387.9	416.9	393.1
Vwa3b	0.0184674	0.213673	23.8053	10.2296	0.322663	26.622	0.727837	0	24.1	26.8	26.5	27.2	26.4	29.7	26.1	27	26.8	40	25.8	25	27.5	25.9	27.3	26.3	27.1	25.6	26.8	26.9	28.8	27.8	26	26.2
Kctd17	0.0339808	0.235065	26.2115	10.4292	26.9164	597.591	0.509524	0	566.5	498.4	655.2	561.3	606.2	575	554.9	638.6	619.3	683.6	620.6	626.1	605.2	632.6	598.8	576	568.6	574.5	582.7	567.8	597.8	644.4	626.9	572.1
Asap1	0.0445942	0.252597	23.6443	10.913	10.9615	734.364	0.411874	0	626.4	712.4	792	727.8	757.5	733.1	695.3	760.3	709.9	950.7	726.6	751.1	720.5	732.6	696.1	718.1	731.7	713.5	730.3	754.7	744.7	750.4	731.1	737.4
Tapt1	0.046027	0.255377	24.3904	11.2574	9.64658	1014.64	0.402691	0	890	1062.5	1009.9	1012.3	993.7	1025.5	1032.6	1010.4	1015.2	988.1	1089.5	1062.2	1006.6	1012.1	1003.3	987.6	985.5	961.6	1026.4	1025.9	1066.1	830.6	1009.9	1036.5
Umod	0.0390221	0.242592	21.1774	11.7967	1.31733	36.6494	0.459516	0	37.5	33.7	36.2	35.4	36.1	39.2	36	36.1	38.2	43.7	36.4	37.2	35.8	35.1	34.7	37.6	37.2	37.6	39.8	36.2	36.5	35.2	36.4	34.5
Ezr	0.0143105	0.210658	23.9762	11.8294	28.7254	354.87	0.81083	0	285.5	373.5	333.7	348.6	346	342.8	337.4	341.3	351.5	477	310.1	320.8	357.2	361.2	352.4	377.2	346.1	354.4	334.8	331.2	342	333.4	352.7	366.7
Vwa3b	0.0379431	0.242338	23.2391	12.2054	0	23.9	0.470874	0	24.2	23.6	22.1	24	23.7	24.1	24.2	24.3	23.2	33.3	23.3	23.2	24.5	23.5	25.5	23.9	23.8	24.1	23.9	23.2	23.8	23.8	24.3	24
Mertk	0.00378547	0.160434	23.6762	13.5655	61.0592	383.027	0.960887	0	296.4	413.7	431.2	309.3	364.6	328.9	384.7	366.4	438.2	519.9	442.7	428.6	372.2	386.5	394.2	285.1	314.2	342.6	351.6	383.1	430.1	454.3	431.7	418.4
Ccsap	0.0460624	0.255377	23.3086	13.7258	4.23428	204.839	0.402254	0	197.4	207.5	202.3	209.7	202.7	195.5	192	201.8	209.1	277.6	212.6	193.9	209.5	207.2	198.3	211.9	204	199	194.2	205.6	208.2	222.5	197.1	207
Cabs1	0.0156195	0.210658	24.6837	14.1427	0.770346	35.9711	0.786763	0	48.8	33.7	32.4	37	36.1	34.4	35.4	38.7	37.1	36.1	38.2	34.5	37.2	36.2	34.6	35	34.8	35.9	34.4	35.8	37.3	37.5	35.3	36.7
Pgk2	0.038403	0.242592	24.111	14.1983	0.561831	28.1139	0.465552	0	31.3	26.4	26.9	26.1	27.9	27.1	28.2	28.2	29	29.2	31.4	28.6	28.6	28.3	27.9	28.5	27.5	27.5	28.4	26.7	27.6	27.5	27.7	26.2
Srgap3	0.0306729	0.231637	23.0156	16.1174	28.9114	844.889	0.548489	0	1058.3	851	784.8	840.6	822.1	808.9	852.3	791.1	804.5	867.6	846.7	864.7	796.2	855	842.6	815.4	826.5	785.2	848.6	838.6	834.8	1054.1	891.9	880.5
Pkhd1l1	0.021793	0.219593	23.248	16.2802	0.70859	30.3531	0.676922	0	38.2	29.6	29.3	30.3	29.6	29.6	29.8	30.8	30	30.5	32.6	31	31.9	31.2	29.6	30.2	29.3	29.8	30.7	29.8	30.6	33	29.4	28.9
Ccdc28b	0.0176714	0.213488	22.025	17.527	6.90668	101.058	0.743921	0	107.9	88.1	105.5	106.2	99.1	93.5	100.1	97.1	98.5	104.1	107.3	112.1	120.1	101.7	95.4	87.7	95.1	97.7	90.7	101.6	107.7	110.6	101.9	102.1
Ift57	0.0377485	0.242197	22.5503	17.5861	17.6754	330.375	0.47239	0	318.9	339.5	393.1	328.9	313.1	301.1	320.5	340.8	320.7	365.1	356.4	346.7	345.7	319.3	338.5	335.1	321.3	311.9	293.1	314.6	353.5	362.2	342.5	346.9
Enah	0.0284618	0.229293	22.2841	17.7331	39.8958	1649.06	0.579496	0	1727.9	1663.2	1707.6	1605.4	1712.7	1598.5	1589.2	1660.2	1616.4	1507.2	1663	1742.3	1694.6	1660.3	1607.1	1658.5	1666.5	1648	1636.2	1568.8	1668.7	2179.3	1670.8	1678.8
Fam179b	0.0253485	0.223874	23.4369	17.9045	19.5865	554.947	0.620316	0	680.1	577	548.1	571.6	547	507.6	561.2	536.1	539.9	524.9	592.8	561.8	569.3	552.3	553.4	575.9	567.1	517.6	549.3	553	576.6	557.1	553.1	600.8
Wdr96	0.0398182	0.243718	24.0322	17.9767	1.80531	56.4141	0.450411	0	78.6	60	51.6	56.1	52.6	54.8	58	54.9	54.6	48.4	54	52.8	59	55.9	59.7	56.5	55.1	55.7	55.3	54.1	55.3	59.3	63.7	59.8
Dnaja1	0.0068103	0.176145	23.1586	18.0604	50.4674	648.828	0.919639	0	935.1	636.5	660.7	744.2	620	615.1	622.5	608.3	602.9	658.8	822.3	683.7	648.3	706.8	647.1	670.5	607.1	599.6	571.7	631.5	604.7	702.9	659.5	745
Kif2a	0.0143105	0.210658	22.9993	18.3022	30.8945	946.969	0.811913	0	1102.5	948.1	967.6	975.1	905.8	904	938.3	888.8	919.8	895.4	1053.1	964.2	938.5	971.6	946.8	1004.8	952.2	926.4	897.4	928.9	977	1011.5	970.2	963.3
Mkks	0.000300715	0.0769682	24.0715	18.3893	25.1903	243.079	0.997183	0	285.8	251.9	251.8	260.8	215.8	212.4	235.5	225.4	238.9	228	241	261.4	278.1	254.6	249.3	253.4	239.1	224.9	201	229.8	232.5	217.9	248.9	271.3
Exoc6b	0.023668	0.223874	24.7151	18.881	43.7073	1720.94	0.650076	0	2375.2	1727.7	1767.7	1733.7	1725.7	1674.2	1726.7	1608.1	1710.8	1739.2	1669.4	1754.7	1722.9	1763.3	1751.8	1732.7	1750.4	1665.2	1693.8	1631.9	1688.6	1657.9	1729.9	1715.4
Anxa1	0.0367049	0.240828	24.7746	18.9264	1.82499	30.7392	0.484674	0	34.6	37.6	30.3	28.3	31.5	31.2	28	26.2	30.9	30	30.1	31.4	30.6	34.7	30.5	33.2	30.7	28.5	29.2	30.9	32.2	27.2	30.7	31.5
Atg3	0.00336093	0.15288	24.8035	18.9485	56.7685	707.09	0.964855	0	800.3	753.3	750.9	728.6	676.6	663.2	642	653.3	624.2	659.7	738	717.2	761	792	707.8	775.8	704.2	693.8	688.7	645.2	738	736.8	695.5	707.6
Dnaja1	0.0019458	0.126998	23.5763	19.1367	85.8035	1662.64	0.976144	0	1892.1	1730.7	1779	1828.6	1635	1500.9	1580.3	1587.1	1657	1610.7	1722.1	1781.1	1696.7	1709.8	1716.7	1683.5	1716.2	1504.4	1575.1	1632.5	1655.3	1555.9	1689.3	1712.9
Spef2	0.0271528	0.227862	24.5577	19.1516	2.59183	37.8603	0.596166	0	52.2	45.7	40.6	39.6	33.9	35.9	37	39.9	39.8	31.9	38.1	37	41	39.6	39.1	39.5	37.5	34.2	37	35.1	34	37.7	35.5	39.1
Rpgrip1l	0.0132845	0.209305	25.6625	19.1963	12.2738	236.675	0.825307	0	298.5	252	237	250.9	208	224.9	231.7	207.1	230.4	198.9	244.8	234.7	246.9	231.2	237.6	246.9	246.3	236.5	224.9	224.6	225.9	225.4	234.4	235.1
Syne2	0.0175476	0.212879	25.1729	19.2307	4.51979	73.0688	0.745242	0	92.6	76.8	70.9	67.7	75.6	72.7	76.4	67.2	69.2	70.8	74.4	70.6	79.3	79.8	75.9	79.1	72.2	67.7	73.2	64.1	74.2	63.1	68.2	74.8
Hspb11	0.0205901	0.218036	24.711	19.2711	3.94467	96.7389	0.697118	0	100.9	99.3	101.7	96.5	96.2	88.7	95.3	92.8	96.5	84.9	118.7	86	97.5	94.9	103.5	99.5	99.4	96.9	88.7	90.8	87	96.3	96.5	97.1
Atg5	0.0207493	0.218036	23.7969	19.3157	14.9517	239.94	0.691902	0	194.5	263.7	256.7	248.3	230.4	210.5	223.4	231.2	215.3	229.2	266.4	262	239.8	257.8	232.6	266.2	247	227.3	222.4	251	229.3	232.3	244.1	254.8
Trove2	0.0066511	0.174513	24.3807	19.4016	36.6042	782.921	0.92182	0	888.9	800.6	824.3	830.6	768.2	767.1	782.8	756.5	749.3	697.8	869.4	825.2	801.6	805.8	812.6	838.5	758.2	764.5	730.2	745.7	787.6	670.2	816.2	796.6
Bbs7	0.00337862	0.15288	23.0215	19.4191	29.7538	399.319	0.964517	0	516.8	425.1	417.3	435.1	377.5	371.5	394.3	360.5	376.2	348.5	418	400.1	437.4	415.2	415.9	399	405.4	376.5	386	374.3	392.5	396.4	432.6	435.1
Bbs12	0.016327	0.210658	24.0342	19.5083	4.05744	58.7383	0.76988	0	71.5	67.9	59.8	60.6	58.1	56.2	59.3	59.1	53.3	49.4	64.9	59.1	66.4	62.5	58.4	58.8	60.2	56.4	56.2	53.2	60.9	51.3	56.2	64
Cyld	0.0107019	0.198477	22.3265	19.5435	61.6955	960.417	0.863378	0	1236	989	1077.9	977.5	973.8	893.6	899.7	903	910	828.8	1097.5	1000.7	970.9	996.3	956.3	995.3	943.5	912.4	906	889.9	1007.5	1043.1	923.5	1045.3
Wdr78	0.00136206	0.124333	25.2059	19.6571	25.168	361.049	0.983994	0	440	386.5	349.5	363.2	331.7	349.5	355.9	330.4	335.7	260.8	390.7	360.7	379.7	357.2	376.3	407.8	379.5	359.2	335.3	345.7	316.9	343.6	357.4	368.9
Phtf1	0.000796009	0.0983483	23.037	19.7988	16.9415	317.342	0.98948	0	353.9	342.1	349.3	329.4	303.3	295.2	315.9	309.6	303.8	294.7	330.5	322	330	330.9	324.6	322.8	316.1	302.6	292.8	312.6	314.5	314.8	325.5	332.3
Ccdc39	0.032088	0.232116	25.4173	19.8219	7.93379	188.852	0.530872	0	244.2	202.5	175.5	183.1	171.1	184.8	190.3	184.2	167.6	161.5	181.3	173.9	190.3	188.2	198.9	205.1	198.9	185	185	189.9	174.6	191.5	187.3	191.9
Ift80	0.02128	0.218036	24.9569	19.8601	18.2904	245.342	0.68235	0	328.4	263.1	297.1	256.6	252.7	231.3	240.9	219.3	231.3	216.9	263.6	246	246.7	254.9	275.2	234.3	246.8	232.2	232.2	239	247.8	196.4	255.9	248
Vps35	0.00813698	0.183765	25.7465	20.0787	74.4285	1176.74	0.903005	0	1357.9	1301.7	1341.7	1207.4	1163.2	1115.5	1139.8	1118.7	1135.5	1087.9	1217.9	1148.5	1140.7	1243.9	1216.6	1247.9	1113.6	1149.5	1156.7	1076.9	1153.9	995.7	1130.3	1156.4
Dnah12	0.00877379	0.192647	24.7608	20.0981	10.0185	90.783	0.897167	0	127	118.9	87.3	95.5	83.8	95.5	82.7	88.9	75.2	72.2	82.5	90.2	105.8	103.8	97.8	92.1	93.4	88.5	94.4	78.4	85.8	82.3	93.3	92.4
Hsp90b1	0.0040508	0.162619	25.2629	20.1036	152.502	2312.68	0.958335	0	2757.1	2434.4	2457.1	2405.4	2226.9	2302.4	2337	2170.4	2222.5	1989.2	2373.7	2391.6	2337.2	2396.9	2436.7	2436.6	2368.6	2120.4	2155.7	2146.5	2157.2	1848	2233.3	2361.8
Spef2	0.0422416	0.247431	24.4714	20.2527	1.00753	34.4164	0.428726	0	32.9	45.2	33.9	34.9	31.2	33.3	33.7	34.1	34.2	31.2	37.9	36.3	33.9	32.9	39.7	38.7	33.8	35.1	34.5	32.9	33.3	33.8	35	33.5
Bbs2	0.00378547	0.160434	25.0203	20.3087	22.9581	481.605	0.960845	0	520.3	530.1	472.4	492.1	463.8	474.5	474.5	458.1	465.8	403.3	494.2	466.6	496	490.4	507.3	496.1	495.9	467.2	469.8	456.7	465.5	434.3	475.5	494.2
Hhip	0.0168577	0.211232	23.2847	20.3823	16.6345	180.09	0.756555	0	205.5	208.7	199	178.7	182.9	180.5	165.3	151.1	166.6	147.8	185.7	189.8	167.2	197.8	190.9	175.6	156.8	175.3	156.2	178.1	175.9	156.9	183	189.6
Ppid	0.0019458	0.126998	22.4824	20.3957	47.5649	784.882	0.976162	0	898.8	852.5	793.9	913.1	769.6	754.9	787.8	758.5	693.9	721	836	842.9	792.5	850.6	810.8	823.6	733.8	738.9	723.3	748.4	779.3	869.3	739.8	803.3
Kif3a	0.010755	0.198477	25.2448	20.491	45.7558	754.981	0.862735	0	883.8	795.8	839.9	760.2	749.7	782	755.3	698.9	752.1	672.4	741.2	749.1	773.2	768.3	808.3	798.7	799.4	724.7	731.5	700.2	755.1	660.5	749.6	761.7
Vdac3	0.039199	0.242592	25.8524	20.5727	74.4946	1716.87	0.456441	0	1895.6	1872.4	1815.5	1745.6	1738	1683.5	1708.9	1620.7	1724	1493.9	1830.8	1710.7	1633	1788.5	1814.7	1721.3	1686.8	1713.9	1694.4	1771.4	1755.3	1646.3	1634.5	1664.7
Ube2b	0.0285856	0.229293	22.6613	20.9186	62.6481	1842.36	0.577772	0	1731.8	1948.9	2000.6	1934.1	1876.4	1701	1785.2	1810.7	1778.5	1750.4	2144.7	1882.9	1847	1928.2	1843.1	1913.7	1874.8	1721.1	1834.6	1771	1857.5	1696.5	1800.6	1861.5
Hsp90aa1	0.00252954	0.144438	25.7944	20.9371	188.473	3464.4	0.972684	0	3944.3	3619.4	3809.9	3531.2	3471	3491	3399.8	3314	3313	3286.3	3230.7	3474.6	3586.7	3545.4	3726.9	3525.1	3571.3	3281.3	3304.3	3543.5	3410	2475.2	3279.9	3388.3
Katnal1	0.0318934	0.232116	24.8524	20.9635	65.4258	1051.85	0.534327	0	1171.7	1138	1112.4	1065.2	1046.3	1121.3	1068.6	1061.4	1069.7	989.6	1028.7	1053.2	1095.2	1171.2	1113.8	1070.7	1022	1064	996.3	946.2	954.3	797.6	1017.5	1069.4
Tmem67	0.0190158	0.215073	23.5488	20.9883	15.5599	329.025	0.719909	0	416.8	332.9	288.9	362.9	303.3	329.9	318.9	313.4	306.3	240.5	357.2	312.3	332.2	329.3	343.8	383.5	328	323.6	298.8	316.2	313.8	324.6	336.5	342.4
Hspa4l	0.0415871	0.24709	23.6297	21.0604	49.1002	1128.7	0.436419	0	1218.5	1106.7	1241	1183.8	1185.3	1079.9	1146	1080.2	1072.9	1009	1217	1227.7	1165.6	1135.1	1152.7	1168.7	1138.2	1092.7	1068.5	1119.3	1120.7	1019.2	1123.5	1129.7
Dync2h1	0.0472476	0.256764	23.8277	21.2369	15.3876	402.065	0.391686	0	457	447.3	396.3	429.4	388.6	403.8	415	373.4	386.8	314.8	408.1	389.8	399.9	414.3	403	404.3	407.3	398.4	392.3	379.7	398.6	375.5	414.5	417.7
Akap9	0.022589	0.219593	23.8856	21.2885	31.2336	578.432	0.663108	0	637.7	615.1	595.6	614.6	573.1	561.3	581.8	554.7	542.3	475.7	540.2	616.3	577.2	610.9	598	582.4	595	544.7	573	563.3	577.7	523.1	566.9	619.5
Dnaja4	0.0111795	0.200854	23.8962	21.2979	38.9694	474.406	0.857416	0	504.4	473.3	505.1	555.1	466.4	450.7	480.2	465.7	449.3	491.2	480.1	479.4	521.6	511.4	508.7	542.4	495.8	436.5	413.9	429	432.4	334.9	463.2	507.5
Rab23	0.0318404	0.232116	22.7195	21.3339	24.6549	444.319	0.53621	0	446.4	475.8	499.6	438.7	410.4	437.8	414.2	458.1	423.9	376.4	445.7	464.5	455.5	470.2	456.6	440	428.5	439.7	421.4	417.9	439.2	365.7	454.2	466.6
Zbbx	0.0211738	0.218036	25.8754	21.4146	3.56656	43.8268	0.684961	0	60.8	49.9	39.5	47.3	40.3	45.2	44.1	40.4	44.2	34.7	39	37.6	43.5	45.4	47.1	48.4	49.8	41.8	45.2	42.1	39.9	40.8	42.9	40
Spata17	0.00555438	0.168512	23.6214	21.429	1.90798	48.5026	0.939705	0	49.6	52.5	48.7	51	47.1	48.1	48.3	47.3	46.7	46.3	47.8	48.8	48	54.1	50.1	50	49.3	47.7	48	45.4	49.1	48.5	44.3	50.4
Kcnj16	0.0274358	0.228551	25.4733	21.4873	20.5166	309.368	0.593374	0	349.4	323.8	340.5	299.9	314.7	308.7	309.8	291.8	289.7	248.6	283.8	330.7	300.5	316.3	333.7	318.4	312.3	323.2	293.9	333	298.5	269.6	301.1	309.9
Hsp90aa1	0.00949904	0.195774	24.5677	21.5054	182.328	4264.65	0.887726	0	4689.9	4286.4	4678.9	4410.9	4251.5	4272.4	4368.6	4144.1	4082.8	4110.1	4017.7	4319.5	4349.2	4384.3	4514.2	4421.6	4272.1	4151.3	4059.9	4279.5	4280.4	3689.8	4176.7	4250
Fam154b	0.0193872	0.216578	24.1478	21.5222	4.50813	108.403	0.714798	0	108.6	115.7	112.6	112.1	103	105.3	105.6	104.8	116.9	97.9	109	98	109	113.5	112.8	113.9	111.8	109.1	103.7	103.4	102.8	110	106.9	112.4
Cct8	0.0354666	0.238028	25.0528	21.5313	61.7534	1691.04	0.495614	0	1827.1	1767.9	1788.8	1766.1	1685.4	1686.3	1811	1671.1	1689.9	1521.6	1762.5	1660.3	1714.2	1729.7	1758.9	1739.4	1641.9	1658	1646.3	1648.7	1675	1301.6	1622.4	1705.1
Rab28	0.0457617	0.255291	24.6273	21.5575	29.3534	492.539	0.404075	0	508.7	551.8	533.1	490.7	479.9	515.4	493.9	485.6	459.9	418	500.1	474.6	487.6	516	511.1	523.4	510.5	444.4	482	493.9	470.1	450.4	450.3	522.3
Hsp90aa1	0.0140982	0.210658	24.6922	21.6143	147.209	3910.63	0.815118	0	4296.2	3880	4275.7	4050.7	3891.9	3881.1	3997.7	3807.3	3761.6	3764.8	3716	3911.1	3980.2	4011.3	4142.9	4001.5	3945.6	3786.5	3733.6	3944.3	3873.6	3321.1	3815.5	3931.4
Sdccag8	0.00252954	0.144438	23.0826	21.6749	16.2785	243.859	0.972778	0	249.6	260.3	254.2	257.9	234.5	243.1	244.7	227.4	225.1	232.9	232.2	255.4	250.9	271.1	233.7	277.4	244	235.6	230	228.3	235.1	214.7	244.4	253.5
Hspa8	0.00344937	0.154199	25.2172	22.074	257.471	7037.57	0.963878	0	7372	7315.5	7464.6	7189.3	7235.3	6895.5	6888.3	7065.3	7008.3	6639.4	6734.9	6931.9	7261.9	7050.2	7287.2	7162	7311.4	6867.4	7006.3	7308.9	6927.1	5524.2	6755.5	6984.5
Npy2r	0.0296292	0.230358	22.6426	22.3429	9.8652	139.929	0.562134	0	135	173.7	125.9	159.5	115.9	136.1	152	114.6	132.6	111.4	136.4	116.7	144.3	147.5	156.3	152.4	140.9	140.3	132	129.4	138.8	136.5	142.9	156.9
Spef2	0.00994127	0.195774	24.2911	22.4231	1.47128	33.9737	0.879824	0	35.2	36.5	35.7	33.4	34.6	35	34.4	33.3	31.7	31.8	33.8	32	34.7	33.6	35.2	35.8	34.4	34	33	34.5	31.8	32.3	33.6	34.5
Wdr19	0.0420647	0.247431	24.0269	22.5616	11.5543	424.907	0.431567	0	425.9	442.9	441.9	438.4	425.1	422.2	426.4	397.8	433.1	390.4	402.3	408	429.9	420.5	429.9	436	427.2	428.3	404.2	416.6	444.7	413.8	425.4	434.8
Cep63	0.0278603	0.228943	24.4852	22.6023	9.6558	158.228	0.587375	0	172	169.5	157.2	158.9	158.6	167.3	162.1	150.9	152	133.1	151.7	151.9	150.7	165.2	169.5	172.3	155.1	162.7	155.6	150.4	151.2	139.1	149.3	166.9
Dhrs3	0.0317165	0.232116	23.8232	23.5078	15.8204	327.327	0.538418	0	354.3	344.5	323.6	334	350.4	343.3	334.1	302.6	320.1	281.8	316.3	300	332.4	343.4	332	334.5	328.1	328.9	323.1	310.8	326.2	272.9	323.3	329.8
Exoc3	0.00143282	0.12496	24.4756	23.762	35.8395	850.852	0.983291	0	870	895.9	921.8	900.7	886.5	861	886	836	814.3	770.7	813.7	817.5	846.7	853.1	884	847.8	850	846.7	843.7	876.9	851	642.6	843.8	838.3
Bbs4	0.0118694	0.202934	25.0808	24.3496	27.9559	619.145	0.846289	0	607.2	663.4	652.6	630.9	600.3	624.5	651.3	617	577.7	481.6	551.2	553.4	619.5	621.8	644.4	628	650	629.2	639.3	690.8	634.5	426.9	610.6	625.6

## Sheet: SCN-Ctrl
ID	P_VALUE	Q_VALUE	PERIOD	LAG	AMPLITUDE	OFFSET	MEAN_PERIODICITY	SCATTER	TP_0_REP_1	TP_0_REP_2	TP_0_REP_3	TP_4_REP_1	TP_4_REP_2	TP_4_REP_3	TP_8_REP_1	TP_8_REP_2	TP_8_REP_3	TP_12_REP_1	TP_12_REP_2	TP_12_REP_3	TP_16_REP_1	TP_16_REP_2	TP_16_REP_3	TP_20_REP_1	TP_20_REP_2	TP_20_REP_3
Rfx2	0.00801025	0.360704	24.2481	0	0.371346	1.62265	0.932272	0.762835	2.34199	2.24289	1.6867	1.51478	1.70012	2.18518	1.60085	1.30479	1.10997	1.32425	1.57543	1.1444	1.3231	1.41937	1.56283	1.43855	1.92811	1.8072
Dnah11	0.0249324	0.465088	24.0473	0.382724	0.116553	0.304135	0.900969	0.85944	0.544379	0.38988	0.346268	0.316	0.248231	0.40063	0.309289	0.244917	0.19558	0.109911	0.359035	0.132108	0.196308	0.173371	0.176637	0.208169	0.54049	0.340521
Crocc	0.018198	0.449227	24.1983	0.385127	2.35908	10.5309	0.920848	0.831232	8.90087	15.8599	15.4463	10.1629	11.7591	13.0823	9.48172	10.0271	8.66	6.48946	10.5497	10.4194	8.5332	8.90866	9.05296	11.4846	13.232	10.132
Kif9	0.0455822	0.472519	24.2566	0.386056	0.568647	1.96417	0.793285	0.931512	3.54038	2.87769	1.83254	2.24155	2.0315	2.58557	2.0312	1.60627	1.39029	1.64965	2.44661	1.3102	1.32181	1.91756	1.55119	1.91675	2.64709	1.98806
Iqcg	0.0474804	0.472519	24.4384	0.388949	0.774884	5.81141	0.923818	0.93795	6.27522	7.44547	7.23394	5.39344	6.27979	7.13237	6.22731	5.02667	4.80618	5.64146	5.53847	4.65392	5.28568	5.62999	5.04457	4.90017	7.3375	5.92779
Gsta1	0.0466567	0.472519	25.1288	0.399938	0.0708125	0.0714217	0.53162	0.768438	1.58019	0.0624192	0.0330282	0.274775	0.0589297	0.0125879	0.0344179	0.0208758	0	0.0248766	0.0452	0.00691813	0.0162569	0	0.0438837	0	0	0.0474491
Gsta2	0.0450713	0.472519	25.2139	0.401291	0.211147	0.241226	0.667961	0.930006	3.30846	0.166096	0.133346	0.974654	0.11896	0.0254109	0.121587	0.063212	0.268402	0.105457	0.136866	0.00698272	0	0.0515697	0.206702	0.252915	0.100699	0.15964
Tulp2	0.0248062	0.465088	24.4691	0.778877	0.0286499	0.044131	0.635989	0.858996	0.104613	0.0531059	0.0650365	0.0618362	0.0386792	0.0900655	0.030382	0.00930087	0.0186998	0.0702715	0.0127141	0.0272448	0.0160049	0.0251515	0.0293463	0.0314104	0.0736707	0.0279234
Fam92b	0.0488852	0.472519	24.8045	0.789552	0.498812	2.20193	0.926134	0.941104	2.76229	3.09043	2.30331	1.87712	3.02677	2.89274	2.24021	1.62683	1.74093	2.56426	1.80123	0.9741	1.33887	1.95122	2.09853	2.22593	2.28605	2.12196
Ttll3	0.044058	0.472519	24.3221	1.16129	1.56314	8.15665	0.619457	0.927193	8.83442	11.6179	9.03646	5.69092	9.89646	11.0357	8.2657	7.7611	6.99168	6.75273	9.30323	5.68642	6.03064	5.07391	6.17423	8.59616	10.7485	7.53675
Ccdc114	0.0217858	0.465088	24.569	1.17309	0.345526	1.76907	0.712255	0.848186	1.71423	2.67444	2.11314	1.50005	1.96762	2.41249	1.81346	1.54716	1.56168	1.72268	1.65251	1.33788	1.18602	1.33123	1.39749	1.57779	2.30341	1.83155
Lrrc23	0.0391644	0.472519	24.6078	1.17494	1.66959	5.21103	0.847433	0.910169	9.02148	7.25618	4.27911	5.60665	6.80726	6.84176	5.87304	4.80827	2.86103	4.56985	5.4956	2.88568	3.13367	3.80758	3.45139	3.71163	7.09341	5.61436
Iqcd	0.0436574	0.472519	24.7181	1.1802	0.36529	1.423	0.5436	0.87843	2.23029	1.99259	1.20688	1.49734	1.2605	1.91843	1.36502	1.3768	1.23578	1.23271	1.54231	0.986517	1.14462	0.865183	0.886516	1.18641	1.82279	1.45191
Ribc1	0.0189613	0.453231	24.8462	1.18632	0.166342	0.441714	0.812258	0.836046	0.848308	0.62597	0.414028	0.472385	0.630373	0.530199	0.241611	0.516402	0.45716	0.478991	0.284923	0.305264	0.163032	0.358667	0.32273	0.408345	0.45023	0.523426
Pex6	0.0348196	0.472519	24.7408	1.57505	1.60488	17.7091	0.799966	0.897218	18.4273	21.5114	17.1316	17.1477	21.3673	19.7329	17.0155	16.8187	16.2486	18.5715	14.7487	16.06	16.8366	15.9853	17.3219	17.0219	17.524	16.6001
Tekt1	0.00802816	0.360704	24.2725	1.93154	1.07758	5.76324	0.799289	0.762967	7.51506	6.69546	5.9162	7.2055	8.19901	7.17999	5.75029	5.34735	3.92658	5.34185	5.54906	3.81414	4.5166	5.54372	4.39268	4.12303	7.58564	4.94724
B9d1	0.0448032	0.472519	25.5291	2.03154	1.5655	13.5244	0.538482	0.860414	16.8077	15.7603	13.7299	13.3744	15.931	15.3991	13.333	13.1157	12.5217	14.1566	13.2238	10.5946	14.0686	9.8095	12.228	11.5306	13.2218	12.3974
Tmem80	0.0218744	0.465088	24.7519	2.75758	1.17482	16.3001	0.731627	0.848581	14.8567	18.8965	17.8428	15.926	19.9179	19.4371	16.2138	15.7966	15.8619	15.9374	15.6063	14.8896	14.3782	15.9304	16.8616	15.8088	15.8265	15.1136
Morn5	0.027225	0.472519	23.9418	3.04837	0.920436	2.61282	0.93204	0.868394	3.97263	2.86656	2.73594	2.47338	3.25436	4.78636	3.41193	2.94828	2.21827	2.37825	2.38507	1.35283	1.50121	2.11617	1.1124	1.95659	3.21769	2.31965
Pacrg	0.0186244	0.451688	24.7596	3.15249	0.746488	8.63961	0.668525	0.745672	9.84418	9.53508	8.09982	9.4661	10.6828	10.3474	9.53479	7.88476	8.10862	8.6653	8.29896	7.55615	7.97369	8.70135	8.42028	7.43245	8.28305	8.54773
Nek8	0.00833569	0.362358	25.2257	3.61332	0.304181	1.64267	0.76264	0.766716	1.75826	1.99148	1.68075	1.90505	1.90074	2.09529	1.5444	1.59088	1.97126	1.92072	1.63163	1.28334	1.52416	1.10789	1.3201	1.50755	1.63189	1.32427
Zmynd12	0.0491952	0.472519	23.976	3.8159	0.097847	0.357131	0.756936	0.942167	0.60135	0.330312	0.298331	0.346683	0.414002	0.517975	0.483596	0.40506	0.324072	0.369508	0.375871	0.166637	0.0815791	0.179472	0.190852	0.377225	0.450579	0.17461
Fam229b	0.0290021	0.472519	23.5444	4.49664	2.35659	12.4469	0.85831	0.876127	12.1895	13.3676	11.2984	12.8673	18.4112	13.6282	15.3533	12.0329	11.948	13.6158	10.5185	10.6799	11.2854	8.67494	9.89793	10.7147	10.8136	12.5254
Ccdc13	0.024585	0.465088	24.3382	4.64826	0.481152	2.02689	0.632145	0.53002	2.07191	2.60792	1.9239	2.10613	2.76083	2.63701	1.95887	2.08248	2.62901	2.21215	2.29129	1.98164	1.32923	1.33108	1.33675	1.87472	1.71944	2.11309
Rfx4	0.0408848	0.472519	24.3642	4.65321	0.786129	6.76271	0.698249	0.916999	8.67377	8.39524	5.64499	6.68405	7.06479	8.1743	8.84976	6.83215	8.5762	7.36308	6.006	5.99449	6.44535	5.36167	6.17724	5.97679	6.46529	6.23047
Tbcc	0.0217381	0.465088	23.9938	4.96434	0.791507	8.05419	0.648254	0.678788	9.35183	8.2888	6.34592	10.0811	11.6429	9.68444	8.96786	9.13479	7.63145	8.46296	7.92169	7.23231	7.86385	8.28227	8.07671	7.05226	8.2351	7.12224
Tmem218	0.0410873	0.472519	25.6154	5.29986	1.05712	8.71307	0.841228	0.91775	9.49081	9.7304	8.12876	8.53955	11.185	9.06372	9.32509	9.8579	8.86673	10.0087	8.01248	8.42685	8.79506	7.86268	7.08696	8.09991	7.04516	7.15113
Apoo	0.04469	0.472519	24.5236	5.85459	3.26906	26.0603	0.912651	0.929126	28.6756	25.4459	25.4915	26.2242	34.4085	24.9887	31.7441	30.1365	26.4759	29.0407	23.702	24.6632	23.7829	22.704	25.1067	24.9217	20.3933	23.2408
Pkd2l1	0.00707281	0.350907	24.5525	5.86147	0.168881	0.705097	0.91132	0.753896	0.661922	0.786231	0.702977	0.727359	1.05752	0.819531	0.782829	0.964152	0.784773	0.664443	0.619804	0.785315	0.644538	0.44778	0.665418	0.647054	0.437183	0.580866
Defb1	0.0364046	0.472519	22.0418	5.96371	0.76157	1.96787	0.658055	0.90245	1.52708	1.61114	2.49663	2.69221	2.82483	2.20477	2.72859	4.61859	1.96108	2.53172	2.21431	0.790799	1.07901	1.64847	0.863013	1.8768	2.7131	2.15786
Tbc1d7	0.0395386	0.472519	23.793	6.43752	0.932034	11.0002	0.560069	0.758712	10.723	10.4444	10.0001	11.9632	13.3688	12.7559	10.7342	12.4825	10.8725	13.2106	10.6947	10.1853	10.3138	10.9744	9.22832	9.93149	10.011	10.731
Slc9a3r1	0.0386363	0.472519	23.8326	6.82753	3.82944	23.3372	0.564094	0.720903	26.6254	25.0092	18.5842	22.5905	22.3738	23.2691	27.2014	26.5499	27.9045	31.3589	22.1868	19.5289	20.6757	14.6166	19.2366	18.2777	20.6301	19.5393
Cep57	0.0449864	0.472519	23.2747	7.40858	0.512172	6.22441	0.683592	0.929744	5.43417	6.42554	5.60545	6.64891	7.21963	6.811	7.05482	6.05571	6.51102	6.57815	6.07907	7.23356	5.29284	6.21617	5.57809	5.05281	6.34593	6.32909
Gpr157	0.00910064	0.376186	22.8745	7.64524	0.0740542	0.672395	0.746412	0.653029	0.478615	0.648345	0.568476	0.67021	0.771071	0.782564	0.777937	0.83241	0.658558	0.587818	0.671292	0.704068	0.602859	0.619926	0.616616	0.655769	0.610872	0.622263
Pkhd1	0.0329387	0.472519	24.3493	7.75061	0.00105005	0.000909252	0.588952	0.608996	0	0	0	0.001602	0.00200418	0.003853	0.00351162	0	0.00193796	0.00101525	0.00131763	0.0014117	0.00165868	0.00130323	0	0	0	0
Haus2	0.0351562	0.472519	23.0727	8.0787	0.735326	9.02417	0.808	0.898547	8.88737	7.77752	7.97055	10.2794	8.49	9.28261	9.77962	10.4321	9.94588	9.61693	9.47801	8.19393	7.98817	8.87636	8.98737	7.82188	9.10513	9.13687
Cetn3	0.00398161	0.314407	22.9715	8.77445	5.9978	50.919	0.948333	0.71383	48.5432	46.0092	44.927	49.5345	55.8907	52.052	59.7277	55.9023	57.245	66.7988	51.6019	45.7801	44.6488	47.1263	51.1251	45.6512	45.223	48.2569
Fam49b	0.0102556	0.379979	25.7456	9.42435	3.04828	29.958	0.733123	0.707654	28.5244	26.9303	26.7595	31.8133	33.5845	31.7412	31.5446	35.1684	30.5655	30.2223	31.0883	34.3935	27.7008	33.9542	31.5636	26.4928	28.6726	28.1569
Agr3	0.00811801	0.360704	24.4448	10.1153	0.0268454	0.0262808	0.886867	0.764653	0	0	0	0	0.0420062	0.0269188	0.0736012	0	0.121855	0.021279	0.0552333	0.0591765	0.0347648	0.0273149	0.0312811	0	0.0266685	0
Pla2g3	0.0365986	0.472519	23.46	11.5747	0.0739091	0.518802	0.572388	0.752198	0.47421	0.647417	0.515472	0.515457	0.412287	0.447117	0.453809	0.606679	0.623555	0.594425	0.778415	0.76697	0.4637	0.460571	0.598299	0.488843	0.510075	0.417086
Tapt1	0.0338192	0.472519	22.9617	12.4252	0.864997	14.3659	0.955655	0.89314	13.9482	14.5499	13.2406	14.5411	12.7162	14.0849	15.14	14.2883	14.5673	15.8737	15.7489	14.0683	15.2294	15.3239	14.8964	13.0341	14.6453	13.6644
Exoc5	0.044058	0.472519	25.29	14.0876	0.74126	10.4729	0.833614	0.92741	9.89258	9.28454	9.92059	10.6693	9.30161	10.2688	10.343	10.9471	10.3853	10.0509	11.2245	11.8361	10.6863	11.959	11.1647	9.74622	11.0429	10.7289
Trappc10	0.0326886	0.472519	25.5527	14.2339	1.33723	20.173	0.743005	0.888701	18.779	18.3031	18.9402	21.4463	16.7782	19.5784	19.7556	21.0782	20.2811	19.8878	21.2054	21.4828	20.3989	23.0131	21.2832	20.4664	19.4064	20.8138
Shh	0.011227	0.386375	23.8778	14.821	0.477674	3.97975	0.721735	0.760887	3.25997	3.56295	4.07604	3.79248	4.19432	3.8987	3.90192	3.69252	3.7345	4.34935	4.47756	4.16832	4.05553	6.08262	5.45826	5.02429	3.20333	3.33539
Prom1	0.0189338	0.453231	21.8249	15.2836	0.551553	2.41036	0.787041	0.8358	2.34336	2.45008	2.18909	2.00943	1.99315	1.58329	1.98368	2.04884	2.36769	3.25764	2.00166	2.18488	3.4281	2.9548	2.51025	1.94162	2.17518	2.65574
Evi5l	0.0244078	0.465088	24.7415	15.3572	1.32441	22.508	0.633693	0.802865	19.4127	20.6735	22.3161	20.9116	20.0283	23.299	20.8373	23.573	22.2948	22.0778	24.1424	21.681	24.6017	28.3153	24.4914	21.7745	22.5226	24.3979
Kif3b	0.00812906	0.360704	23.0951	16.173	0.281828	10.6369	0.757202	0.726235	11.0041	9.92872	10.8257	10.9922	9.72126	10.9584	10.1399	11.1759	9.93672	9.85136	10.7169	11.5913	11.8248	13.7161	12.265	10.5102	10.8565	10.8265
Fam179b	0.00400359	0.314407	24.0222	16.44	1.00269	7.91559	0.814736	0.677966	7.97062	6.81558	7.75493	8.20167	5.71812	6.83781	7.60755	7.46409	7.61652	6.76224	8.58506	8.77385	9.46474	10.0441	9.01047	7.8507	8.85721	8.51235
Snap29	0.0130015	0.399048	21.5893	16.493	0.553855	7.75223	0.707443	0.692698	8.09529	8.2955	7.56597	7.51	6.94164	7.29396	7.05914	7.59311	7.02611	8.26379	7.62356	7.85002	8.77795	7.56599	8.60566	7.57268	7.63317	7.67331
Ttc21b	0.0327972	0.472519	23.6714	16.5766	0.233445	2.90005	0.791954	0.889364	2.48347	3.01599	2.99693	2.56565	2.65439	3.09921	3.01252	2.75394	2.46796	2.60086	3.0783	3.14036	3.18968	3.75512	3.48611	2.84978	3.2242	3.04523
Atp8a2	0.0341568	0.472519	25.5042	17.0483	1.11616	6.95682	0.582973	0.885317	5.99124	4.7529	6.30526	8.41762	4.44716	5.9678	5.77978	6.27561	6.63486	4.94797	7.77737	6.80773	7.54931	9.77774	8.08254	8.39007	7.78057	7.33291
Tbc1d30	0.0403162	0.472519	23.4468	17.1657	0.426489	8.10443	0.556844	0.883247	7.75223	7.87926	8.41724	8.93933	7.79964	8.36116	7.75745	8.4998	7.06553	6.56704	8.26011	8.99388	9.09017	11.4342	9.16578	8.00094	8.69951	8.54067
Tnpo1	0.0126113	0.396221	25.1366	17.2027	2.4443	9.99625	0.751829	0.799391	8.97108	7.76495	10.4838	9.91313	4.03802	7.42028	9.03627	8.09652	10.0087	6.97248	12.7539	11.0104	11.9415	13.5789	11.3023	11.4883	13.1044	11.1783
Exoc6b	0.0426652	0.472519	24.1048	17.2638	1.19849	19.3936	0.547415	0.660057	18.4388	18.1608	19.586	20.9095	17.0963	20.8276	18.2405	19.0722	18.1813	18.4791	19.8099	18.5699	20.9876	23.5242	22.021	20.3115	20.931	19.6573
Magi2	0.00301672	0.293472	25.3607	17.7597	1.709	12.1032	0.832426	0.633789	11.4943	10.2074	12.0067	12.597	9.16916	10.6486	11.244	10.1477	11.046	9.97148	12.3425	12.3722	13.7796	15.1085	13.1189	13.8939	13.7011	13.1014
Pard3	0.0236184	0.465088	23.4164	17.8888	0.620895	5.69421	0.638059	0.64336	5.61054	5.63001	5.80091	6.20526	4.82247	5.38925	4.91044	5.18373	5.06351	5.28294	5.89894	6.08757	5.96169	7.03893	6.12663	6.12726	6.03702	6.2102
Grxcr1	0.00659517	0.350907	25.3453	18.1522	0.00686267	0.00598613	0.776007	0.718457	0	0	0	0	0	0	0	0	0	0	0	0	0.0245623	0	0.022101	0	0.037684	0
Bbs1	0.00683929	0.350907	22.923	18.2415	0.65427	8.06977	0.840535	0.751754	7.76594	8.70352	8.35956	7.93684	6.85779	8.19185	7.45498	7.82627	7.01106	6.77526	8.32643	8.53084	8.89525	9.26027	9.0295	8.18429	8.67756	8.78376
Katnal1	0.0388878	0.472519	24.6555	18.443	1.33241	17.0554	0.751523	0.909378	17.0879	14.4348	17.4723	18.3944	13.2895	16.0518	16.4348	16.3527	15.2796	14.9951	17.1867	14.5969	17.7715	21.7099	18.3818	18.5521	18.959	17.3417
Srgap3	0.00568516	0.346409	24.6572	18.4443	3.51756	27.3426	0.935629	0.738561	26.4359	26.2301	29.7054	27.7222	18.5455	25.4146	23.7223	24.1369	24.8423	21.3343	27.982	30.2342	29.9066	32.122	28.6033	30.949	30.6904	30.0898
C2cd3	0.00458329	0.323994	22.7881	18.4969	0.526619	4.44795	0.922855	0.724501	4.77443	4.52968	4.59807	4.64789	3.32989	4.36877	4.13935	3.73246	3.7776	3.87475	4.59667	4.73115	4.80677	5.3816	4.57982	4.76424	4.84974	4.94382
Tubgcp4	0.000411659	0.186892	23.7213	18.4993	0.791147	4.72506	0.910861	0.540381	4.62858	5.1039	4.8057	4.69558	3.87966	4.23335	3.84444	4.6278	3.56182	4.17998	4.41774	5.11712	5.69044	6.06361	5.16092	5.6373	5.31931	5.32728
Lztfl1	0.0190164	0.454113	25.3379	18.5502	0.795619	10.3019	0.808766	0.836318	10.2037	9.70515	10.837	9.96725	9.56259	9.13598	10.291	10.0444	9.36186	9.45889	10.8297	9.68953	10.8589	11.7029	10.1611	10.6571	11.6378	11.1529
Exoc4	0.0158046	0.429044	24.8975	18.624	1.17557	14.1465	0.685989	0.67853	14.4723	13.4538	12.3979	15.5385	11.8618	13.8066	13.1238	12.7558	12.5901	12.2834	13.6568	14.0724	15.4007	16.5398	14.7636	15.3764	15.9541	15.2357
Arhgap35	0.00470596	0.326179	25.0897	18.7678	3.35793	30.1309	0.927205	0.726488	30.6143	28.0034	30.406	32.4881	20.9404	28.4115	26.8494	28.0568	26.5954	25.8534	30.5837	28.1065	31.0257	34.6534	32.851	32.6055	34.5967	32.7885
Orc1	0.0392832	0.472519	25.6867	18.8056	0.0467261	0.0993863	0.70445	0.910717	0.0244993	0.0894043	0.114789	0.0436561	0.0637184	0.110831	0.095695	0.0967378	0.0528114	0.0230555	0.0957512	0.121822	0.0828677	0.147976	0.122014	0.217718	0.161812	0.131927
Xpnpep3	0.0331604	0.472519	25.2685	18.9016	0.306188	2.28593	0.905721	0.890441	2.19282	2.15718	2.31701	2.17605	1.82051	2.08482	1.76473	2.11388	2.21676	1.61814	2.40484	2.22033	2.30884	2.95402	2.2846	2.35187	2.70754	2.74845
Rpgrip1l	0.025741	0.468361	22.4193	18.9111	0.47512	3.70181	0.62503	0.751237	3.80003	3.80914	4.22999	3.8922	3.32668	3.79717	3.33737	3.28155	2.81923	3.07041	3.99728	3.58393	3.95186	4.81201	4.13727	3.87014	4.4515	3.89639
Cyb5d1	0.0454969	0.472519	23.4275	19.0159	1.6672	14.5659	0.912478	0.931173	17.5083	13.8812	15.1298	13.3183	12.1051	14.3643	13.347	14.1202	12.0613	12.987	14.1315	13.5842	18.0178	16.2817	14.3271	14.972	18.1172	13.9717
Dnaja4	0.0495348	0.472519	22.0393	19.2921	2.42957	13.7687	0.523134	0.648663	15.1212	17.4459	14.6838	12.2762	13.0676	13.4442	10.6088	12.601	10.174	12.3379	12.4129	13.3762	16.8039	14.5321	14.2774	11.8226	15.8973	13.167
Bbs7	0.0260827	0.469621	22.605	19.4275	1.00469	6.95486	0.622811	0.496986	7.22602	7.58504	7.70534	7.09563	6.69777	7.4342	6.33567	6.13793	5.03039	6.01736	7.1564	6.52361	8.14232	8.71056	7.49347	7.60537	8.20603	7.68083
Bbs12	0.0486491	0.472519	23.0811	19.8367	0.104587	1.93861	0.525918	0.909955	2.02871	2.0479	1.93836	1.65042	2.07811	2.02299	1.58751	1.29296	1.79612	1.61972	2.02497	2.0038	1.85244	2.20471	1.94404	1.89317	2.12793	2.08744
Alms1	0.0109202	0.385484	25.0814	19.9591	0.202424	1.45568	0.758448	0.787329	1.46586	1.43671	1.63673	1.40193	1.12665	1.33201	1.23151	1.37843	1.15626	1.03048	1.67088	1.50176	1.36519	1.58733	1.35657	1.68317	1.68968	1.68203
Zbbx	0.0158256	0.429044	23.8329	20.1035	0.0829149	0.304399	0.929637	0.818656	0.362798	0.387172	0.339971	0.249358	0.242634	0.318378	0.192321	0.237394	0.223446	0.257528	0.410189	0.179044	0.25818	0.435759	0.326953	0.377678	0.440117	0.334911
Pgk2	0.0348732	0.472519	24.7853	20.118	0	0	0.579676	0.632456	0	0	0	0	0	0	0	0	0	0	0	0	0	0	0	0	0	0.0148727
Wdr60	0.00499849	0.327309	23.058	20.1838	0.476585	4.01235	0.902162	0.729837	3.9183	4.65686	4.72084	3.31711	3.92495	4.33771	3.46397	3.83455	3.05166	3.59797	4.02089	3.89401	3.96884	4.36379	4.33291	4.44226	4.44937	4.29356
Mns1	0.000363621	0.186483	23.5889	20.2732	0.692831	2.03352	0.913573	0.542707	3.5413	2.64065	2.1765	1.63508	1.43828	1.83314	1.40005	1.40398	1.22078	1.61099	1.99624	1.50838	2.4468	2.58754	1.9517	2.00035	3.04374	2.70218
Iqub	0.00925656	0.376322	23.5811	20.6418	0.157966	0.90108	0.744702	0.682219	1.12366	1.14752	1.14019	0.639785	0.770756	0.89286	0.954426	0.640592	0.637798	0.777128	0.877028	0.824796	0.82189	1.04093	1.00444	0.850848	1.19039	0.85929
Ccdc151	0.025632	0.468361	22.488	20.7586	0.47274	2.69165	0.705605	0.862625	3.02774	3.56669	2.67543	2.25615	3.00373	2.93567	2.49555	2.07313	1.43968	2.4447	2.50538	2.09605	2.52748	2.86297	3.20217	2.6599	3.34136	2.68669
Nme8	0.000666073	0.240201	24.0103	21.7818	0.0644092	0.147074	0.898603	0.576621	0.1227	0.227171	0.311642	0.0956562	0.110537	0.121332	0.0476376	0.0726737	0.105159	0.138311	0.116186	0.0842931	0.161275	0.0883965	0.0607391	0.225141	0.244133	0.187582
Wdr78	0.00404496	0.314407	23.0778	22.0377	0.498187	3.64371	0.878088	0.714624	3.88859	4.22713	4.14054	4.05057	3.33797	4.4104	3.24231	2.97509	2.60831	2.85184	3.72461	3.09315	3.76388	3.633	3.53512	3.41595	4.67665	3.96561
Gli2	0.0400042	0.472519	24.3552	22.0946	0.106346	0.973693	0.558354	0.563526	1.23192	1.20588	1.08844	0.962756	0.674807	0.890012	0.914269	0.903384	1.03567	0.892351	0.892451	0.862206	1.00006	0.836778	1.03132	1.11354	1.03866	1.04246
Ppef2	0.028866	0.472519	23.9832	22.1389	0.112376	0.484899	0.744809	0.875291	0.299421	1.01411	1.07037	0.335938	0.482079	0.562411	0.508971	0.245217	0.286863	0.363179	0.487599	0.452755	0.542195	0.426006	0.561504	0.463188	0.541486	0.607124
Ccr6	0.0469156	0.472519	24.1998	22.3388	0.00824218	0.00891311	0.838129	0.93601	0.022664	0	0.019293	0.0362529	0	0.0161785	0	0	0	0.0106271	0	0	0	0	0.0188122	0.0402841	0.0160336	0.0203407
Mdm1	0.0332024	0.472519	24.1225	23.4192	0.351536	2.16259	0.587583	0.868967	2.34301	2.88674	2.43089	1.87009	2.28128	2.69719	2.03084	2.15879	1.61844	1.9106	2.42174	2.12597	1.87795	2.0039	1.97807	2.28789	2.50404	2.35572
Tsga10	0.0202208	0.465088	24.3376	23.628	0.270733	2.00051	0.855839	0.840732	2.59448	2.45759	2.30368	2.28735	1.90439	1.9516	1.98722	1.98505	1.51999	1.59483	2.09203	2.02853	1.97432	1.99656	1.64309	1.89554	2.29437	2.29285
Ccdc146	0.0310112	0.472519	24.3178	23.9958	0.304543	0.979832	0.859718	0.883229	1.80651	1.46464	1.09259	1.08372	1.03488	1.21841	0.983946	0.795734	0.659372	0.812775	1.07594	0.7346	0.829922	0.991154	0.681045	0.588431	1.62471	1.195

## Sheet: SCN-HFD
ID	P_VALUE	Q_VALUE	PERIOD	LAG	AMPLITUDE	OFFSET	MEAN_PERIODICITY	SCATTER	TP_0_REP_1	TP_0_REP_2	TP_0_REP_3	TP_4_REP_1	TP_4_REP_2	TP_4_REP_3	TP_8_REP_1	TP_8_REP_2	TP_8_REP_3	TP_12_REP_1	TP_12_REP_2	TP_12_REP_3	TP_16_REP_1	TP_16_REP_2	TP_16_REP_3	TP_20_REP_1	TP_20_REP_2	TP_20_REP_3
Trim59	0.0154256	0.673837	24.211	0.385331	1.61501	7.04234	0.876608	0.818051	7.06504	9.1896	10.488	5.11564	9.06953	8.91009	6.44961	7.11619	6.44544	3.85535	5.37033	5.55896	5.26256	7.59863	6.81898	6.56492	8.23934	7.31592
Gsn	0.0128822	0.673837	24.9119	0.792972	4.563	20.579	0.785455	0.802556	20.6107	24.8131	40.4372	19.1505	22.2464	27.631	18.9433	18.8417	17.2668	16.7577	19.8721	19.0336	16.9363	18.556	17.8799	20.139	15.7733	24.2862
Noto	0.037636	0.673837	25.3145	0.805787	0.0028598	0.00231134	0.65064	0.907373	0	0.0287172	0	0	0.0129554	0	0	0	0	0	0	0	0	0	0	0	0	0
Ldhc	0.040562	0.673837	25.3538	1.21055	0.00351617	0.00304521	0.655656	0.916616	0	0.0363564	0	0.0172625	0	0	0	0	0	0	0	0	0	0	0	0	0	0
Strc	0.00578829	0.673837	22.1456	1.40983	0.0317175	0.0690393	0.786737	0.575876	0.0686445	0.0611787	0.0887337	0.0854366	0.116894	0.0959811	0.0400372	0.0854535	0.0425346	0.0418381	0.0386235	0.0434612	0.0612795	0.0400436	0.0410685	0.112488	0.0834934	0.0729111
Hspa8	0.0438795	0.673837	24.2265	1.54231	98.0013	910.58	0.542309	0.821634	1083.18	1029.29	890.066	1021.86	1068.71	1017.59	766.494	909.963	802.953	987.581	909.418	781.617	895.596	777.446	683.33	831.791	865.154	1056.72
Anxa1	0.0417385	0.673837	25.3778	2.0195	1.13779	2.18203	0.660682	0.920895	2.77046	2.81758	4.82564	1.55412	1.41574	6.79471	2.06474	1.1518	1.25629	1.49785	2.22723	1.01878	0.808009	0.782221	1.50822	2.0718	0.652393	1.41857
Psen2	0.0266052	0.673837	23.5027	2.6184	0.631607	8.03411	0.620715	0.677493	8.50281	9.27992	7.86636	7.86752	8.97836	8.92598	8.02995	8.09738	8.12704	8.14168	7.76375	6.80323	6.94901	6.05452	5.60342	7.8508	7.30022	9.89896
Hsp90aa1	0.0427091	0.673837	24.2234	2.69869	50.687	394.254	0.547229	0.899891	476.509	435.786	365.579	447.081	469.599	482.514	349.18	420.422	360.447	451.11	400.976	323.267	397.147	347.583	271.962	373.913	379.223	416.939
Efcab7	0.0294466	0.673837	22.2603	2.83426	0.141306	0.834697	0.712873	0.883934	0.803376	0.881771	0.857419	0.778385	0.974893	1.32493	0.844366	0.958429	0.631186	0.800674	0.693109	0.715314	0.674081	0.794597	0.614154	0.901172	0.919294	0.805175
Atat1	0.0250906	0.673837	24.4991	3.11932	2.24074	20.8522	0.675893	0.866819	22.5515	23.3326	20.1842	21.1196	24.538	26.1982	18.0054	23.8055	19.4169	20.9066	19.3506	20.6817	18.3694	19.6774	17.1783	20.5387	18.4962	21.7066
Tacr2	0.0367137	0.673837	25.6067	3.26035	0.0184497	0.0225713	0.571988	0.548107	0.040447	0.0292625	0.0481013	0.046314	0.0352038	0.0346867	0.0361727	0.0193013	0.0230574	0.0206181	0.0104686	0.0181229	0	0.00904461	0.00927611	0	0	0.0296431
Tacr3	0.039757	0.673837	25.0296	3.58522	1.27873	4.01335	0.559225	0.636761	6.49972	3.72484	4.2001	4.80697	5.79909	5.2494	3.72939	4.82482	3.63886	3.78828	3.55751	4.93211	2.76834	2.51618	2.05698	3.16724	3.61863	4.10338
Cep72	0.00760819	0.673837	22.8422	3.63545	0.0770193	0.293554	0.763867	0.539779	0.183888	0.361771	0.368315	0.393417	0.479097	0.492809	0.324582	0.271336	0.351725	0.166508	0.219185	0.249349	0.248397	0.259707	0.227511	0.260555	0.251413	0.336922
Bbs2	0.00835388	0.673837	22.145	3.87693	0.704708	8.85761	0.754402	0.514937	8.86513	8.93105	8.32629	9.45123	10.4679	10.3855	8.83027	9.4066	8.88279	8.28235	8.2383	8.35779	8.18475	8.99179	7.65372	8.52019	9.1979	9.12852
Cnot10	0.0189338	0.673837	22.003	4.20226	1.72621	16.663	0.707806	0.837743	16.2098	17.2267	14.2982	14.9022	21.333	20.2577	16.7189	17.4786	17.1432	14.9337	16.0074	15.8896	15.536	15.8334	13.5744	16.3125	17.194	17.4654
Hdac6	0.0479958	0.673837	21.867	4.52432	1.28275	12.7739	0.527797	0.735217	12.0671	12.2267	11.0646	11.9165	15.342	14.8679	12.1748	14.7429	14.132	11.2665	11.7715	12.4126	11.6687	12.5888	10.2626	13.503	13.8321	13.8658
Mks1	0.0202065	0.673837	21.6901	4.83292	0.389296	2.88204	0.658138	0.718405	2.67518	2.58614	2.87061	2.63192	3.61303	3.53523	3.17393	3.15481	3.46199	2.23363	2.87506	2.66942	2.48595	2.78479	2.21257	2.9284	3.05173	3.28646
Enpp5	0.00106276	0.58961	23.5258	4.86752	8.54308	73.6728	0.888462	0.636669	76.4967	73.3145	71.4519	79.7918	84.3446	85.7763	71.422	95.4061	67.4117	74.1786	70.5206	72.0436	68.9322	60.6307	62.0416	69.6163	68.2047	71.3938
Dync1i2	0.00952741	0.673837	23.7769	4.91947	3.63838	42.3917	0.741325	0.717687	42.31	42.7782	38.8724	41.8092	49.9413	55.3724	40.1958	46.6435	43.1507	43.6877	42.4114	37.8475	40.0757	38.5727	37.8594	39.2018	41.2068	39.7012
Tubb4a	0.0418434	0.673837	23.2101	5.17159	33.8374	248.634	0.550575	0.758713	250.374	250.047	243.627	257.052	318.54	285.865	219.912	315.905	243.588	270.957	243.385	252.769	210.644	202.714	182.795	213.859	235.041	280.786
Ehd3	0.0453742	0.673837	25.4867	5.27323	2.49195	22.9523	0.535855	0.562359	25.2522	25.8104	22.5604	26.1161	26.418	24.0015	23.2079	24.236	24.7772	27.4623	24.6307	22.7132	22.0083	20.1365	17.656	20.8939	20.9082	19.8868
Ofd1	0.00192721	0.661816	24.1477	5.38053	0.367584	2.28423	0.857355	0.665795	2.25942	2.29151	2.27861	2.56035	2.8063	2.91567	2.23936	3.06793	2.19119	2.16326	2.58561	1.97578	2.22842	1.78013	1.78095	1.93827	2.06898	2.11635
Lrrc49	0.019994	0.673837	24.2766	5.40923	2.91166	22.9326	0.728825	0.843231	22.7492	23.9316	19.478	23.8587	26.5327	27.2865	20.7274	28.3447	21.6024	24.3923	22.4589	21.4906	21.2817	20.0574	19.0978	19.6863	20.8512	21.5437
Pkd2l1	0.00059049	0.58582	23.0543	5.5038	0.330718	0.738902	0.935507	0.610797	0.899632	0.641876	0.702703	0.865551	0.891892	1.34672	1.26159	0.946249	0.864863	0.393466	0.640671	0.876549	0.382546	0.476148	0.427293	0.487256	0.44676	0.682737
Pik3r4	0.000850849	0.58582	22.8911	5.82917	0.876512	7.54946	0.889958	0.596691	7.36437	7.2483	7.64168	9.21949	8.52086	7.77294	7.62416	9.17872	7.5876	7.50263	7.63713	7.50332	6.79124	6.69728	6.25535	7.28098	7.71532	6.67626
Exoc3	0.016538	0.673837	24.4182	5.82942	2.36514	23.6576	0.869135	0.824808	25.0886	23.5695	22.1775	26.3244	27.2379	24.3733	22.5521	29.6244	22.9617	26.5412	23.9379	22.5046	22.0901	20.918	18.7696	21.5402	22.4841	21.3769
Tubgcp3	0.0334158	0.673837	21.9725	5.94496	0.736087	10.3953	0.870731	0.894689	9.63523	10.7414	9.11651	10.09	12.0806	11.3973	10.1774	11.7821	11.7554	9.87354	9.78338	9.98934	10.1092	9.80389	8.63578	10.1178	10.9433	9.4048
App	0.0120122	0.673837	22.7994	6.16868	51.7085	436.672	0.796102	0.797328	445.728	429.497	433.104	473.172	450.62	460.562	424.1	639.351	437.186	459.79	426.125	400.182	422.368	371.873	337.705	411.419	426.151	405.702
Ambra1	0.0416194	0.673837	22.8457	6.18122	0.822466	12.9062	0.551124	0.718539	12.2266	13.3946	12.3383	13.4446	15.08	12.672	12.6121	14.0418	13.7886	13.5572	12.9258	13.5933	11.5387	11.7891	11.5329	12.3441	13.3998	12.8317
Ipo5	0.0246572	0.673837	24.4286	6.22069	1.87755	25.2987	0.631701	0.839305	25.5175	25.7128	24.0121	27.9343	28.6457	24.5439	25.0844	27.3373	25.9546	29.4815	26.1297	24.0899	24.3594	22.7738	19.7527	22.9126	24.7993	23.491
Mark4	0.0480966	0.673837	23.3941	6.32959	0.688547	14.5536	0.527238	0.843523	16.1385	14.8971	13.6252	14.4151	14.8663	15.0987	15.161	20.0925	15.4985	14.6935	14.4711	13.7938	14.3912	12.3489	14.3524	14.399	14.444	13.8366
Asap1	0.01921	0.673837	24.8637	6.3315	1.17476	9.87088	0.898822	0.839033	11.0212	9.21351	9.69805	10.2213	10.5414	10.3184	9.5547	13.5489	9.74256	10.2538	9.48604	10.3409	8.63726	8.73047	9.56346	8.64376	9.17023	7.5281
Ttll5	0.0310967	0.673837	23.5614	6.37486	0.666035	7.33616	0.596796	0.808883	7.33268	7.57429	7.8955	7.31557	8.09436	7.39675	7.68966	12.1259	7.60714	7.10305	7.12974	7.10447	7.34524	7.24717	5.38284	7.13206	7.08688	6.38455
Efhc2	0.0336812	0.673837	24.3744	6.98276	0.126565	0.886349	0.585072	0.739652	0.890424	0.93733	0.714358	1.1005	0.930305	0.93179	0.800541	0.994831	1.02729	0.972639	1.11573	0.942007	0.879662	0.616304	0.664492	0.780028	0.753133	0.785514
Tubgcp2	0.000322997	0.478713	22.2034	7.06755	2.05039	10.4533	0.915797	0.563102	9.45193	10.2422	9.40675	11.2974	12.5075	11.2295	11.3223	15.5985	11.1153	10.9359	10.6712	10.5227	9.60119	8.82068	7.03365	9.00861	9.95624	9.87059
Odf2	0.041453	0.673837	23.2419	7.39813	1.62222	16.2769	0.652759	0.919904	14.0777	15.1101	12.7434	14.0661	18.4221	19.2961	15.2076	27.0183	19.0686	14.1031	15.1478	15.63	14.4693	16.7234	14.3043	14.5009	17.9495	13.6784
Evi5l	0.0291143	0.673837	23.8216	7.96179	0.559054	22.4639	0.606342	0.817664	21.7544	22.6298	21.668	22.9862	23.0181	21.7594	26.2115	29.1452	24.9909	22.6483	21.0663	23.295	23.9081	23.6692	19.4086	23.1685	24.4708	18.5461
Lca5	0.0224101	0.673837	23.8951	8.36664	0.210028	2.32049	0.791989	0.85437	2.27614	2.25743	1.84569	2.40932	2.19956	2.50157	2.53683	3.3014	2.63842	2.35201	2.42063	2.11117	2.10408	2.49108	2.20944	2.36837	2.2536	1.82101
Grk4	0.0259532	0.673837	23.8651	10.2553	0.0840374	0.896651	0.806297	0.869829	0.719804	0.845043	0.898409	0.94283	0.849212	0.718531	1.05097	1.04949	1.06364	0.857267	1.06353	0.907902	0.904745	0.781887	1.01925	0.763802	0.932689	0.780799
Adcy5	0.0396301	0.673837	22.9913	15.0027	9.49785	43.8781	0.559798	0.775968	38.4515	36.5022	40.6576	36.8681	36.7791	29.3958	42.6086	44.6509	35.1498	34.0979	32.9029	54.5472	40.7268	52.0643	110.579	39.4531	36.4803	32.5821
Cnga1	0.0249972	0.673837	23.2376	15.903	0	0	0.629056	0.632456	0	0	0	0	0	0	0	0	0	0	0	0	0.00840801	0	0	0	0	0
Cst11	0.0249972	0.673837	23.2376	15.903	0	0	0.629056	0.632456	0	0	0	0	0	0	0	0	0	0	0	0	0	0	0.0964023	0	0	0
Ptchd3	0.0249972	0.673837	23.2376	15.903	0	0	0.629056	0.632456	0	0	0	0	0	0	0	0	0	0	0	0	0.00702321	0	0	0	0	0
Unc119b	0.0248967	0.673837	22.3065	18.4609	0.901211	8.42823	0.630075	0.67155	8.70183	10.2193	10.1535	7.9591	7.41532	7.39429	8.8219	6.53722	7.27317	8.80275	8.40845	8.88834	9.69975	8.94734	8.71726	9.45377	8.07727	9.4566
Vhl	0.0371333	0.673837	22.122	18.6604	1.12513	15.2523	0.72496	0.906147	15.8208	18.1018	16.4073	14.6988	14.6524	13.6973	16.1554	12.4992	12.9738	15.8983	15.3534	15.1302	15.5115	15.6974	17.78	16.4742	14.2549	17.2133
Gngt1	0.045625	0.673837	25.4679	19.0507	0.00938558	0.00508177	0.741566	0.931734	0	0	0	0	0	0.00236311	0	0	0	0	0	0	0	0	0.0252783	0.0593469	0	0
Dnaja4	0.0294123	0.673837	23.0951	19.4812	1.51568	13.142	0.862542	0.883401	14.3103	16.9624	12.9312	13.041	11.6107	12.3485	12.8157	10.6463	11.4176	14.1818	13.3124	11.7884	14.0601	12.767	15.2545	14.0942	13.7747	15.9743
Dynll1	0.0308601	0.673837	22.6379	19.8162	8.09348	61.4256	0.59754	0.818065	67.6151	74.3383	63.2611	57.5398	58.8321	62.2778	55.1297	27.3994	50.302	64.2298	55.677	54.4194	65.4098	59.268	69.4162	60.3381	55.1881	82.5356
Catsperb	0.0348732	0.673837	24.7853	20.118	0	0	0.579676	0.632456	0	0	0	0	0	0	0	0	0	0	0	0	0	0	0	0	0	0.0057692
Mroh2b	0.00889249	0.673837	24.0672	21.8334	0.00144838	0.00121593	0.920439	0.772057	0.003298	0.00397672	0	0	0	0	0	0	0	0	0	0	0	0	0	0.00887874	0	0
Bbs12	0.0101808	0.673837	23.453	22.0227	0.265407	1.90237	0.88208	0.784313	2.03346	2.14656	2.3253	1.51933	2.11101	2.36349	1.65026	1.28849	1.73033	1.68686	1.8314	1.66872	1.80026	1.99208	1.82101	2.04973	2.30207	1.90729

## Sheet: HIPP-Ctrl
ID	P_VALUE	Q_VALUE	PERIOD	LAG	AMPLITUDE	OFFSET	MEAN_PERIODICITY	SCATTER	TP_11_REP_1	TP_11_REP_2	TP_11_REP_3	TP_11_REP_4	TP_15_REP_1	TP_15_REP_2	TP_15_REP_3	TP_15_REP_4	TP_19_REP_1	TP_19_REP_2	TP_19_REP_3	TP_19_REP_4	TP_23_REP_1	TP_23_REP_2	TP_23_REP_3	TP_23_REP_4	TP_3_REP_1	TP_3_REP_2	TP_3_REP_3	TP_3_REP_4	TP_7_REP_1	TP_7_REP_2	TP_7_REP_3	TP_7_REP_4
Rpgrip1l	0.00434281	0.354431	24.0445	0.38268	0.122751	7.4639	0.940539	0.913079	7.47751	7.36998	7.27626	7.39589	7.52228	7.26762	7.34797	7.33535	7.46452	7.35019	7.34186	7.5832	7.69396	7.61936	7.52253	7.52272	7.56335	7.47038	7.50442	7.69803	7.25229	7.39657	7.44741	7.39544
Rilpl2	0.0382594	0.681147	24.1263	0.767965	0.132631	6.21539	0.921908	1.12865	6.11151	6.41009	5.93605	6.14942	6.10457	5.96409	6.11457	6.2302	6.40172	6.13019	6.16914	6.1498	6.36804	6.36669	6.21015	6.38394	6.24994	6.49872	6.44644	6.35416	6.36387	5.94805	6.09954	6.21861
Ift74	0.00239121	0.301211	24.1159	1.15145	0.114573	5.79868	0.919056	0.870004	5.6922	5.70023	5.59068	5.82717	5.72062	5.56851	5.77288	5.8744	5.85176	5.76268	5.71575	5.80863	5.87975	5.79091	5.8805	6.02418	6.13314	5.8708	5.97114	5.91951	5.67416	5.74952	5.84255	5.81398
Wdr78	0.00170895	0.267352	24.3338	1.54914	0.188109	6.8446	0.864142	0.512475	6.76789	6.86564	6.81907	6.66953	6.7121	6.66067	6.64213	6.77427	6.822	6.75656	6.72709	6.77672	7.06524	6.88175	6.901	6.96161	7.09792	7.33698	6.91067	7.05167	6.67737	6.74293	6.81068	6.69337
Grk4	0.0210345	0.621157	24.1066	1.91835	0.0822352	5.58038	0.652337	1.00082	5.58168	5.56674	5.54252	5.3915	5.64811	5.53866	5.31148	5.59882	5.52868	5.31826	5.43691	5.55579	5.61979	5.58124	5.66339	5.78173	5.59021	5.68949	5.663	5.69874	5.55541	5.52694	5.46272	5.56072
Elmod2	0.00741321	0.425974	24.4449	1.94526	0.0760793	7.1173	0.883329	0.955706	7.12509	7.08955	7.09191	7.04858	7.00844	7.08695	7.02027	7.06865	7.16214	7.05838	7.0769	7.06108	7.11689	7.32794	7.11584	7.09199	7.1839	7.35837	7.13114	7.33542	6.98688	7.23393	7.11615	7.05322
Syne1	0.00644809	0.405769	22.8678	2.54767	0.0907537	8.43979	0.816782	0.942487	8.32805	8.27909	8.27745	8.53771	8.36761	8.17029	8.40661	8.46577	8.37991	8.43401	8.45346	8.50314	8.55708	8.44556	8.45091	8.45028	8.51591	8.55102	8.50363	8.54883	8.5538	8.44242	8.56244	8.4493
Syne1	0.0365574	0.678905	23.1699	2.58132	0.058259	8.79472	0.773167	1.12173	8.79209	8.73238	8.61757	8.9349	8.75951	8.52388	8.62019	8.70678	8.86074	8.7379	8.78362	8.78706	9.0056	8.80725	8.74099	8.80073	8.81332	8.93927	8.79783	8.85546	8.76363	8.82182	8.79778	8.87464
Trpv4	0.0327976	0.66126	24.656	2.74689	0.0937884	4.80435	0.589479	1.09333	4.65881	4.86454	4.72616	4.55806	4.81634	4.91092	4.77237	4.56735	4.75117	4.74091	4.93285	4.70685	4.7892	4.95818	4.74982	4.66358	4.6403	6.97438	4.94324	4.87987	4.93849	4.78083	4.84452	4.71207
Syne1	0.00104976	0.243472	24.0272	3.05923	0.167209	7.02304	0.949345	0.814979	6.93039	6.94549	6.9458	7.11506	6.83549	6.7379	6.85893	6.89921	7.04666	6.90608	6.94015	6.96816	7.36361	7.03161	6.95814	7.03845	7.35347	7.01368	7.17829	7.23779	7.11558	6.92918	7.20498	7.09454
Tsga10	6.9415e-05	0.108902	24.2602	3.0889	0.139164	6.32275	0.939739	0.643572	6.41927	6.16505	6.31439	6.27111	6.08289	6.22404	6.1316	6.21207	6.17194	6.29762	6.20957	6.36653	6.34182	6.3086	6.29828	6.52419	6.48918	6.48581	6.47179	6.45814	6.30066	6.35278	6.40978	6.43782
Hsp90b1	0.000957174	0.243472	24.5496	3.12575	0.13503	9.69115	0.886511	0.529912	9.49731	9.6378	9.6642	9.71613	9.43778	9.5611	9.77267	9.62587	9.56326	9.52843	9.63678	9.70945	9.7655	9.73907	9.66905	9.7884	9.97341	10.0487	9.99555	9.91038	9.80506	9.69054	9.82988	9.72598
Syne1	0.00256036	0.301211	22.9479	3.28705	0.0929507	7.86051	0.948825	0.877573	7.75009	7.76418	7.77823	7.92259	7.82613	7.81556	7.68142	7.74791	7.87266	7.84278	7.71705	7.89846	8.0642	7.83865	7.82409	7.95034	8.02429	7.88035	7.93024	7.97589	7.98815	7.89035	7.96878	7.95342
Syne1	0.00030976	0.155954	22.9529	3.28776	0.136773	8.22315	0.939206	0.748269	8.11583	7.9553	8.07087	8.47558	7.95498	8.00771	8.01514	8.05802	8.34074	8.09461	8.13583	8.15545	8.30828	8.24435	8.16785	8.44976	8.40763	8.3407	8.29227	8.39738	8.28682	8.29805	8.23492	8.3609
Hyls1	0.00613089	0.4011	22.1084	3.51867	0.117037	6.54322	0.867994	0.938348	6.57232	6.54196	6.43071	6.46447	6.37646	6.39039	6.55826	6.3637	6.4556	6.53082	6.45725	6.56587	6.61002	6.62252	6.70811	6.73727	6.736	6.51903	6.51688	6.52713	6.68073	6.40737	6.61933	6.74196
Syne1	0.0139712	0.541167	24.8297	3.5566	0.0721645	8.83023	0.821866	1.01182	8.81522	8.74515	8.60559	8.92454	8.8544	8.66282	8.75117	8.82083	8.8572	8.74971	8.79177	8.76257	8.90618	8.74014	8.75103	8.83794	8.97066	8.97046	8.87083	9.01845	8.89365	8.81128	8.92829	8.82524
Syne1	0.0316128	0.659193	22.9048	3.64542	0.0833181	8.30887	0.763511	1.10341	8.39166	8.25637	8.17728	8.29684	8.2506	8.09511	8.21036	8.26575	8.36566	8.23209	8.24593	8.3462	8.45242	8.32377	8.35795	8.20122	8.37065	8.39832	8.32242	8.44155	8.40306	8.25186	8.4552	8.4415
Syne1	0.00202987	0.280521	24.6497	3.92313	0.124839	7.71883	0.854729	0.806375	7.65761	7.52673	7.6798	7.6575	7.6309	7.57046	7.61605	7.59818	7.73486	7.52502	7.59302	7.7311	7.86978	7.56206	7.64909	7.70843	7.89178	7.65081	7.8644	7.93937	7.81542	7.74757	7.86283	7.89312
Tacr3	0.00194481	0.277616	25.127	3.99908	0.172872	5.63777	0.864297	0.855936	5.67645	5.54429	5.64811	5.38667	5.54563	5.54308	5.52587	5.33105	5.66763	5.35725	5.61734	5.49821	5.6716	5.71794	5.49715	5.45823	5.7168	5.77595	5.77721	6.10748	5.84796	5.69544	5.6871	5.79245
Morn2	0.025379	0.636553	25.2093	4.41341	0.160987	7.91694	0.626579	0.772601	7.78813	7.78745	8.02943	7.99256	7.74079	7.88487	7.78818	7.90449	7.81226	7.6895	7.73972	7.7775	7.74187	7.96755	7.97191	7.95963	7.96688	8.40175	8.11285	8.00544	7.94859	8.04667	7.93862	7.98042
Tmem107	0.0170745	0.574605	25.0152	4.77755	0.184484	4.93334	0.678027	1.02229	4.90446	4.91502	4.98175	4.82412	4.72956	4.93289	4.91873	4.88915	4.94215	4.81741	4.58823	4.61061	4.67808	4.97438	5.19328	4.89249	5.02108	5.33248	5.19554	5.053	5.10343	4.69091	5.19232	5.26817
Dhrs3	0.0250589	0.634165	23.9914	4.96385	0.180489	6.60899	0.920903	1.07376	6.87631	6.68311	6.48655	6.38276	6.34966	6.45675	6.48735	6.64286	6.25852	6.58426	6.49468	6.3629	6.79183	6.61067	6.62266	6.59349	6.60569	7.14784	6.63604	6.67496	6.88565	6.63048	6.68634	6.82641
Syne1	0.0469156	0.72307	21.5902	5.49791	0.083376	8.0495	0.858362	1.15513	8.11291	8.08345	7.96182	8.1644	7.95695	7.93167	8.00374	7.92347	8.10572	8.02795	7.94099	7.8948	8.23874	7.95971	8.0359	8.09441	8.24605	8.0513	8.09536	7.99613	8.17308	8.10283	8.07445	8.1431
Syne1	0.00808201	0.438515	25.0034	5.57119	0.127439	8.87574	0.897189	0.962641	8.81606	8.69655	8.93175	9.16315	8.84629	8.89353	8.81343	8.61692	8.84525	8.69804	8.62057	8.8431	8.94929	8.78448	8.7655	8.82358	9.00775	8.96443	8.96185	9.07443	8.94718	8.91985	9.0577	9.04941
Syne1	0.00953086	0.47287	25.2688	6.43463	0.0969192	8.0455	0.741093	0.785572	8.09085	8.00418	8.00146	8.26374	7.93803	8.03358	7.97012	8.02006	8.00487	7.87619	8.00156	8.00689	7.92729	7.95337	7.99719	8.01841	8.19206	8.09937	8.14468	8.12186	8.05238	8.19412	8.18411	8.06626
Syne1	0.00400359	0.346224	25.2206	7.22517	0.163157	9.65547	0.814752	0.716484	9.69064	9.61177	9.67874	10.0289	9.61806	9.728	9.57598	9.46968	9.45357	9.47893	9.56494	9.48238	9.66958	9.61578	9.43349	9.30421	9.7669	9.71823	9.80022	9.8034	9.73674	9.72876	9.77115	9.82927
Nphp1	0.0162435	0.561197	25.6319	7.75095	0.103378	6.63713	0.683152	0.761439	6.67791	6.73735	6.57808	6.71577	6.63202	6.68464	6.52326	6.63503	6.47548	6.62278	6.53627	6.56066	6.50291	6.63313	6.4528	6.4201	6.66009	6.63477	6.67687	6.72911	6.89319	6.65741	6.71235	6.72214
Tubb2a	0.0262116	0.641462	24.3786	7.75994	0.0802227	10.1898	0.62871	1.07897	10.2244	10.1756	10.2969	10.2118	10.2333	10.2928	10.1924	10.1775	10.1917	10.0864	10.1164	9.98754	10.0894	10.261	10.2206	10.112	10.3375	10.1867	10.1431	10.1994	10.2257	10.2693	10.2316	10.348
Inha	0.032427	0.660536	25.5247	8.531	0.138456	7.21484	0.591219	1.03597	7.20416	7.4077	7.26598	7.10954	7.24463	7.26469	7.24462	7.24331	7.0524	7.07065	7.18837	7.12236	6.49473	7.37809	7.18802	7.1718	7.2666	7.26022	7.11027	7.29504	7.31446	7.37925	7.33262	7.39031
Haus1	0.0222787	0.625335	25.7248	8.59788	0.130268	4.86139	0.645428	0.889705	4.95099	4.94113	4.82007	4.92588	4.89173	4.95487	4.88333	4.8976	4.82902	4.77999	4.60272	4.81515	4.65883	4.68918	4.82553	4.54592	5.0508	4.99763	4.88356	4.68063	4.7861	4.91817	5.07348	5.13857
Nek8	0.0171086	0.574605	23.6602	8.66098	0.0737832	4.31383	0.715563	1.03304	4.45179	4.38815	4.24107	4.37204	4.34003	4.34982	4.29462	4.24272	4.168	4.16515	4.29527	4.35963	3.96093	4.47402	4.31477	4.26853	4.25685	4.28293	4.31972	4.20765	4.50554	4.5668	4.51245	4.34561
Ipo5	0.0373649	0.681147	22.4625	8.93753	0.0645565	8.60016	0.833199	1.12461	8.61362	8.6054	8.68119	8.80574	8.60822	8.56276	8.57277	8.60816	8.52125	8.50189	8.54798	8.51941	8.61708	8.6974	8.57739	8.41756	8.67808	8.63276	8.54741	8.53573	8.69766	8.64109	8.56474	8.65281
Pkd2l1	0.0460961	0.720366	23.205	10.7103	0.11684	4.30767	0.890238	1.15223	4.31164	4.30007	4.55629	4.51587	4.11086	4.59267	4.37731	4.34853	4.13825	4.30281	4.24495	4.2308	4.20404	4.21631	4.25076	4.26175	4.17376	4.33827	4.21731	4.05683	4.51214	4.48189	4.51537	4.13344
Azi1	0.0305201	0.656925	24.8062	12.2389	0.0775878	5.69634	0.710944	1.09866	5.73284	5.77984	5.76125	5.90342	5.84581	5.71338	5.73877	5.62807	5.61312	5.89352	5.75202	5.57964	5.54646	5.5849	5.64516	5.61853	5.74975	5.6553	5.64765	5.62263	5.64612	5.75244	5.65536	5.67995
Cdk1	0.0297271	0.649665	24.2987	13.5354	0.087033	4.30446	0.603399	0.973196	4.69208	4.5018	4.4794	4.35731	4.42551	4.0818	4.30684	4.58079	4.4446	4.30029	4.38254	4.26767	4.26919	4.21826	4.34612	4.2418	4.0365	4.37809	4.13454	4.2279	4.31534	4.23842	4.25088	4.22546
Avil	0.018225	0.589219	24.9015	13.8712	0.14787	4.56632	0.937796	1.03829	4.69157	4.80084	4.57901	4.67435	4.5358	4.78747	4.87238	4.55354	4.53305	4.59767	4.77624	4.48253	4.41429	4.41197	4.52614	4.55467	4.54347	4.48375	4.41929	4.18991	4.40166	4.64244	4.65698	4.51739
Tulp2	0.0329422	0.66126	25.2789	15.2884	0.089309	4.93177	0.91857	1.1084	4.99169	4.89448	4.98366	5.11111	5.03699	4.8788	5.08703	5.00477	4.95495	5.04805	4.95983	4.97665	4.98196	4.85383	4.84039	4.94282	4.8334	4.77353	4.79195	4.89651	5.00205	5.05193	4.73324	4.77527
Phf17	0.0193902	0.604417	22.8373	15.9925	0.108798	6.82517	0.664179	1.03916	6.73123	6.75224	6.73731	6.69803	7.14389	6.82122	6.79807	7.02063	7.0529	6.84841	6.95483	6.73905	6.70635	6.74301	6.57799	6.65219	6.82805	6.537	6.76697	6.93377	6.60283	6.88359	6.8351	6.63737
Tbc1d7	0.0488852	0.729698	22.875	16.0189	0.0741778	7.03975	0.75165	1.16023	7.14399	7.14758	6.9242	7.05401	7.11673	7.23397	7.13808	6.92507	7.23233	7.1931	7.08341	6.88315	6.90258	6.9947	7.05502	6.87103	6.88969	6.94404	7.08257	7.02764	6.93386	6.91778	6.81728	6.92684
Shh	0.0118374	0.50411	22.5947	19.0591	0.114314	5.59068	0.8998	0.997009	5.38934	5.54353	5.64767	5.51138	5.57377	5.7055	5.49426	5.7636	5.82322	5.86142	5.86701	5.47037	5.6192	5.6846	5.55529	5.61642	5.60607	5.57769	5.60395	5.47664	5.4929	5.58324	5.44433	5.38194
Ywhag	0.0225011	0.625335	25.4834	19.4679	0.338215	8.07375	0.644062	0.822377	8.31779	7.94251	8.07166	7.70116	8.54648	8.00732	7.38378	8.38395	8.41639	8.40401	8.56537	8.29615	8.46883	8.10939	8.16135	8.38382	7.74614	7.73262	7.99781	7.88295	7.71232	7.69934	7.61416	7.96246
Elmod3	0.0372307	0.681147	25.2195	19.6676	0.130587	7.43087	0.569455	0.810302	7.38304	7.53516	7.20039	7.31484	7.55539	7.45435	7.31168	7.48236	7.63883	7.58959	7.56191	7.6707	7.5109	7.46801	7.56883	7.52817	7.27632	7.11165	7.43485	7.4754	7.3347	7.31847	7.39946	7.46389
Tppp3	0.0291263	0.647579	24.9451	19.8507	0.0823869	8.23722	0.606304	0.922909	8.26839	8.12472	8.21996	8.13414	8.1757	8.15955	8.0048	8.26344	8.27399	8.42209	8.43747	8.46667	8.18826	8.22596	8.42893	8.33692	7.99253	8.06391	8.21343	8.2252	8.14394	8.29131	7.99065	8.23836
Mertk	0.0026497	0.301211	24.9484	19.8533	0.240146	7.76692	0.840304	0.487675	7.62158	7.57917	7.62815	7.65065	7.72728	7.6843	7.7412	7.99244	8.03702	8.13323	7.88946	8.26774	7.88606	8.08106	7.92088	7.85406	7.57902	7.63387	7.81937	7.42203	7.48777	7.53093	7.50765	7.62613
Tuba1b	0.0174978	0.579486	25.5935	19.9593	0.409074	6.40149	0.675811	1.0011	6.73754	6.38512	6.19689	5.75984	7.11978	5.94085	5.64874	6.85254	6.81464	7.01426	6.99914	6.39108	6.93346	6.51305	6.73301	6.62763	5.86779	6.18843	6.27778	6.17781	5.72631	5.84934	6.08217	6.31317
Napepld	0.0279727	0.644316	25.6594	20.4191	0.109175	8.22621	0.612579	0.997851	8.34225	8.22088	8.03051	8.17233	8.17702	8.3641	8.05609	8.2475	8.19964	8.52987	8.38082	8.29134	8.35928	8.31114	8.38657	8.35439	7.97343	8.23545	8.27586	8.14343	8.01068	8.20719	8.02544	8.1431
Bbip1	0.0410063	0.692244	25.8222	20.9597	0.0891672	8.1562	0.797718	1.13689	8.1393	8.20228	8.0921	7.92508	8.22466	8.0743	7.99967	8.32629	8.37588	8.08458	8.14192	8.3393	8.24639	8.31655	8.27787	8.28044	8.16407	7.99144	8.09666	8.21834	7.99472	8.15443	8.05647	8.07405
Snap29	0.00639842	0.405769	24.4867	21.0447	0.147982	7.54731	0.778385	0.814929	7.51353	7.48581	7.22922	7.49421	7.52742	7.44124	7.37353	7.6823	7.67271	7.66593	7.70444	7.66205	7.67105	7.59113	7.65864	7.78378	7.64213	7.27075	7.56843	7.69308	7.16986	7.2053	7.41537	7.49813
Gpr161	0.0389918	0.682768	22.2391	21.5907	0.0934759	7.99593	0.562189	0.971313	7.88253	7.84683	7.86456	8.0002	8.05784	8.03895	8.01976	8.03886	8.10119	8.23311	7.98264	7.96478	7.94673	8.07413	8.21711	7.98182	8.02798	8.28094	8.26191	8.00263	7.94016	7.98326	7.76512	7.97854
Cdc14a	0.0208758	0.621157	23.8814	21.6648	0.178228	6.44099	0.653067	0.952734	6.19691	6.41442	6.29853	6.14447	6.64841	6.36419	6.38683	6.54629	6.56656	6.28867	6.51756	6.63977	6.59089	6.64383	6.60165	6.63349	6.5364	6.41147	6.47406	6.67866	5.87494	6.38376	6.52883	6.40243
Mak	0.0472623	0.72307	22.6027	21.9437	0.11305	5.70675	0.530243	1.11998	5.53779	5.85117	5.48607	5.46435	5.77742	5.47149	5.73734	5.78718	5.8615	5.80913	5.63684	5.86626	5.45753	5.66589	5.7352	6.01428	5.86985	5.96762	5.78173	5.94241	5.53821	5.63238	5.68611	5.34382
Slc9a3r1	0.00528529	0.382059	25.2219	22.4795	0.0919464	7.73862	0.884812	0.928197	7.76151	7.65098	7.62507	7.69058	7.62999	7.72367	7.6681	7.72695	7.86602	7.92547	7.72472	7.67634	7.94773	7.73147	7.90423	7.83312	7.77824	7.74498	7.68364	7.78349	7.77084	7.60083	7.63856	7.66645
Rfx3	0.0383768	0.681147	24.8462	22.9355	0.0845809	8.43904	0.744469	1.12901	8.48416	8.29223	8.35604	8.37944	8.28668	8.36456	8.39584	8.40852	8.39229	8.61428	8.48632	8.35597	8.78423	8.50684	8.44039	8.52327	8.34774	8.43503	8.45403	8.35932	8.50071	8.32345	8.38598	8.42407
Bbs1	0.0390407	0.682776	24.0001	23.3004	0.0792939	8.15327	0.56211	0.880832	8.06635	8.21024	8.19514	8.0704	8.1896	8.13133	7.99942	8.08345	8.08179	8.32167	8.10335	8.21318	8.13412	8.31771	8.28482	8.2222	8.26409	8.1995	8.26743	8.22216	8.04791	8.04119	8.08195	8.08171
Tubgcp4	0.0103023	0.489587	24.0822	23.38	0.0831418	7.65325	0.837387	0.983368	7.58236	7.67794	7.51763	7.53464	7.65618	7.61594	7.48561	7.66321	7.67589	7.56088	7.65811	7.70988	7.60398	7.74274	7.76327	7.83393	7.77188	7.72469	7.76358	7.66981	7.48468	7.60113	7.70297	7.42001
Ift80	0.00910116	0.46531	24.5758	23.4681	0.114463	6.20223	0.911974	0.972055	6.12815	6.09842	6.02984	6.16974	6.07891	6.07267	6.17513	6.2197	6.20205	6.12596	6.14631	6.36028	6.12169	6.30468	6.54061	6.31802	6.37791	6.18116	6.18328	6.3005	6.09868	6.13364	6.14071	6.05103
Mkks	0.00152826	0.267352	24.0502	23.7318	0.157703	6.49776	0.868779	0.495792	6.25349	6.62348	6.26581	6.27675	6.39329	6.28687	6.26179	6.18456	6.48772	6.49714	6.64211	6.60585	6.71089	6.57344	6.5576	6.73378	6.61961	6.60901	6.5808	6.63844	6.27648	6.36595	6.30405	6.35524
Nup35	0.0253128	0.636024	24.1551	23.8353	0.173583	7.37942	0.84217	1.07516	7.51773	6.88684	7.39363	7.46049	7.30013	7.28589	7.0761	7.39388	7.38018	7.37156	7.28944	7.49579	7.40999	7.58885	7.64593	7.65942	7.61871	7.42457	7.52994	7.39562	7.23207	7.04989	7.30236	7.43136

## Sheet: HIPP-Epilp
ID	P_VALUE	Q_VALUE	PERIOD	LAG	AMPLITUDE	OFFSET	MEAN_PERIODICITY	SCATTER	TP_11_REP_1	TP_11_REP_2	TP_11_REP_3	TP_11_REP_4	TP_15_REP_1	TP_15_REP_2	TP_15_REP_3	TP_15_REP_4	TP_19_REP_1	TP_19_REP_2	TP_19_REP_3	TP_19_REP_4	TP_23_REP_1	TP_23_REP_2	TP_23_REP_3	TP_23_REP_4	TP_3_REP_1	TP_3_REP_2	TP_3_REP_3	TP_3_REP_4	TP_7_REP_1	TP_7_REP_2	TP_7_REP_3	TP_7_REP_4
Abhd2	0.0327972	0.33461	24.2395	15.4313	0.1818	8.81146	0.619639	1.1076	8.72254	9.1961	8.55014	9.07502	8.96149	9.06581	8.88176	9.07628	8.86417	8.75747	8.83921	8.68881	8.94128	8.59051	8.59468	9.0273	8.44946	8.88629	8.64376	8.54151	8.76548	8.66967	8.58609	8.4664
Ak2	0.0433056	0.376116	23.5467	14.9903	0.0173925	6.19405	0.554788	1.14702	6.11788	6.46726	6.15016	6.04181	6.35142	6.77806	6.2152	6.4519	6.21605	6.27472	6.16108	6.14152	6.26569	6.03931	6.2461	6.17153	6.11271	6.26385	6.1476	6.19882	6.30738	6.17169	6.25794	6.04743
Ano2	0.0187356	0.254675	24.0597	18.7632	0.233672	5.87733	0.668007	0.897794	5.98757	5.5059	5.99538	5.86073	5.93176	5.27379	6.16266	5.7917	6.20999	6.12731	6.5371	6.60329	5.90955	5.98956	5.68196	6.09453	5.77083	6.03233	5.23915	5.64248	5.60923	5.64855	5.82928	5.74215
Bbs1	2.025e-05	0.00696205	24.0971	2.3011	0.184765	8.27166	0.965969	0.644011	8.25589	8.01682	8.25072	8.22891	8.06741	7.94581	8.18752	8.01447	8.1466	8.16138	8.2962	8.24693	8.37898	8.42954	8.50271	8.24284	8.39143	8.456	8.4489	8.51713	8.4582	8.11346	8.34769	8.31782
C2cd3	0.00374544	0.113296	22.9926	3.29344	0.149691	6.92724	0.897454	0.899032	6.99536	6.49879	6.89256	7.06029	6.67216	6.37174	6.85741	6.53833	6.98995	6.69512	6.86639	6.92442	6.717	7.31626	7.10669	6.95337	7.06948	7.05443	7.10614	7.06457	6.89673	6.93246	7.08275	7.07676
Cav1	0.0282991	0.310246	24.1354	15.3651	0.375598	6.42992	0.61089	0.763059	6.2019	6.90492	6.15554	6.23672	7.14149	7.31697	6.69648	6.60631	6.29909	6.51373	6.17333	6.29416	6.63372	6.10895	6.26327	6.45998	5.91293	6.02407	6.39906	5.88572	6.27361	6.35357	6.21633	6.01932
Cep70	0.00652068	0.148012	21.4068	4.76979	0.205748	7.16585	0.776563	0.834862	7.23044	6.91028	7.29629	7.18853	6.95184	6.75928	6.80719	7.01766	6.73825	6.92111	7.42707	7.20623	7.19103	7.39911	7.32622	7.18815	7.25322	7.41039	7.17807	7.21893	7.32872	7.22656	7.50449	7.4285
Cep76	0.0423125	0.372773	24.095	0.383483	0.105931	5.6985	0.958598	1.14335	5.53052	5.62	5.6464	5.63084	5.52465	5.71498	5.48335	5.71529	5.65478	5.72353	5.55757	5.76904	6.1058	5.86619	5.4938	5.74438	5.81789	5.82918	5.79101	5.71312	5.60243	5.73021	5.58685	5.59265
Coq10a	0.0205601	0.267851	24.194	15.0173	0.0850918	8.02147	0.655969	0.891627	8.00782	8.21442	8.06981	8.08573	8.11961	8.16278	8.12763	8.13336	8.04216	7.91685	8.08522	7.96311	8.15427	7.75068	8.05091	8.15047	7.91964	7.80094	7.95952	7.94834	7.94217	7.89725	7.97846	7.98431
Cyld	0.0377651	0.356692	22.9384	3.65076	0.0839664	7.876	0.567279	0.889114	7.85022	7.60996	8.00291	8.05501	7.5936	7.45508	7.75356	7.55368	7.84766	7.82229	7.94191	7.73633	7.86862	8.07269	7.88902	7.85232	7.95125	7.83893	8.01944	7.98265	7.84151	8.07309	8.06231	7.73881
Dhrs3	0.0253452	0.296487	21.7656	5.19616	0.25037	6.75355	0.626653	0.620048	6.8151	6.69472	6.92463	7.03503	6.37793	5.75573	6.61873	6.2947	6.68672	6.43146	6.61877	6.69507	6.73654	6.77255	7.00616	6.99768	6.70742	6.78229	7.1433	6.89016	6.99378	6.9507	6.99524	6.8594
Dnaja4	0.00287464	0.0988315	25.1558	3.6033	0.107152	7.27608	0.835507	0.813384	7.2326	7.16328	7.26182	7.32952	7.0685	7.20367	7.30169	7.12036	7.27657	7.30243	7.11705	7.21927	7.29524	7.19088	7.29624	7.27101	7.32501	7.48216	7.36925	7.57256	7.25136	7.34086	7.36786	7.41274
Dstn	0.00442225	0.119877	24.0017	14.516	0.0905106	10.0104	0.821072	0.911544	10.0124	10.2967	9.92514	9.99396	10.1826	10.298	10.1807	10.2442	10.0572	10.0296	9.8705	9.99372	10.1095	9.90597	9.86622	10.081	10.0088	9.93502	9.95992	9.81116	9.96836	10.1153	9.89455	9.89092
Elmod2	0.00842724	0.172293	22.8811	4.00581	0.112765	7.35161	0.862054	0.964536	7.37809	7.18748	7.2533	7.35217	7.21189	7.17047	7.23078	7.34563	7.25722	7.28968	7.28329	7.45116	7.34455	7.53727	7.46122	7.28102	7.48438	7.4853	7.42772	7.38252	7.69181	7.33372	7.53983	7.37338
Eml1	0.0256	0.297737	23.5827	7.50661	0.0745487	6.89584	0.753068	1.07789	6.95184	6.80995	6.87572	7.12029	6.88224	6.81432	6.81811	6.80574	6.7592	6.76761	6.93554	7.0179	6.85532	6.90774	6.76484	6.89458	6.72053	6.89425	6.97982	6.95681	7.07848	6.96966	7.12064	7.03089
Evc	0.0184751	0.252105	21.7691	6.58284	0.115939	6.29869	0.669418	0.919605	6.34875	6.18487	6.37523	6.41868	6.31759	6.0342	6.00651	6.21063	6.15405	6.37536	6.28603	6.03997	6.28429	6.38279	6.31897	6.22322	6.28733	6.14815	6.39617	6.32544	6.537	6.43786	6.39148	6.47589
Fgfr1op	0.00373321	0.113296	24.3321	14.3285	0.261347	5.83887	0.849909	0.898372	5.73266	6.10814	5.83291	5.63409	5.98261	6.61428	5.86369	5.96155	5.78749	5.81955	5.67117	5.93463	5.70738	5.51508	5.64439	5.86644	5.59173	5.49157	5.60586	5.61963	5.89489	5.86543	5.73855	5.56309
Foxj1	0.00186624	0.0768096	23.8656	2.65883	0.162917	5.90308	0.893472	0.84736	5.79981	5.78831	5.77794	6.02617	5.62832	5.75699	5.64812	5.80652	5.74883	5.88869	5.96663	6.00078	5.93628	6.15397	5.90328	5.88501	5.96553	6.10796	6.1125	6.14839	6.12906	5.97212	5.95321	5.75531
Gsta2	0.0483219	0.397006	24.9584	3.57503	0.11522	3.72213	0.526706	0.904888	3.54371	3.62627	3.59073	3.47438	3.87179	3.6531	3.54026	3.49212	3.57948	3.76927	3.61546	3.60856	3.51221	3.5244	3.92693	3.58445	3.90628	3.82773	3.78659	3.93746	3.8246	3.69025	3.8041	3.84541
Haus2	0.00183184	0.07617	22.8066	15.2451	0.162189	6.45424	0.957079	0.846703	6.2889	6.62759	6.47168	6.50878	6.60846	6.71449	6.4764	6.87082	6.51325	6.42498	6.45407	6.80047	6.4251	6.30188	6.26908	6.39349	6.31505	6.32218	6.41545	6.33883	6.18184	6.47568	6.37482	6.322
Haus7	0.00268324	0.0945574	23.471	15.6892	0.282453	5.50041	0.898492	0.870024	5.37954	6.17453	5.32534	5.38761	6.19289	6.15064	5.73318	6.26331	5.74417	5.68973	5.59389	5.60681	5.95097	5.05333	5.01155	5.64145	5.15604	5.79168	5.16166	5.20689	5.19511	5.31975	5.46697	5.16392
Haus8	0.00537083	0.13282	23.3989	1.86203	0.136548	5.22946	0.792996	0.831942	5.04837	5.09361	4.90751	5.0907	5.04213	5.21749	5.11863	5.15407	5.17715	5.11161	5.19012	5.33525	5.20865	5.35707	5.26092	5.32479	5.29964	5.36415	5.32937	5.48913	5.01616	5.3567	5.16285	5.52944
Hsp90b1	0.00606333	0.141358	24.2121	3.46813	0.279419	9.67197	0.782411	0.541999	9.4961	9.60118	9.50164	9.64771	9.46493	9.51596	9.55104	9.80274	9.23524	9.29547	9.35844	9.6584	9.98768	10.0709	9.78317	9.81788	9.80814	9.9355	10.1566	9.89711	9.86553	9.777	9.94774	9.77779
Hspa4l	0.0221117	0.278221	24.1061	4.98759	0.11025	8.4683	0.883434	1.06239	8.41931	8.45614	8.46198	8.57572	8.39445	8.2681	8.3837	8.36187	8.18964	8.27272	8.44702	8.66901	8.33291	8.61567	8.47781	8.40279	8.60849	8.54783	8.60895	8.52732	8.50618	8.52891	8.50601	8.67752
Hyal3	0.0215975	0.27353	23.8178	3.79071	0.201389	5.505	0.649377	0.924344	5.35138	5.74111	5.28022	5.59568	5.40187	5.35266	5.1422	5.5416	5.28974	5.30203	5.35047	5.14203	5.80986	5.73241	5.55187	5.54919	5.55871	5.73677	5.42062	5.88177	5.39581	5.53446	5.61903	5.65013
Ift122	0.0193902	0.259567	24.1462	3.84298	0.118612	6.45133	0.664166	0.961379	6.56087	6.14418	6.32686	6.4938	6.33468	6.09839	6.42719	6.35965	6.32002	6.45471	6.55994	6.36066	6.31239	6.57288	6.43624	6.43388	6.50083	6.54019	6.71403	6.6377	6.58921	6.676	6.52255	6.56042
Ift74	0.0115822	0.197487	21.9712	3.14714	0.179562	5.75925	0.71886	0.766267	5.68409	5.62173	5.56707	5.77953	5.56546	5.44838	5.50979	5.67108	5.71275	5.8278	5.80169	5.94976	5.92267	6.06959	5.59618	5.97482	5.90671	6.13107	5.85325	5.78895	6.08577	5.97707	5.79709	5.88451
Ipo5	0.0340197	0.340929	24.414	16.3195	0.189327	8.38461	0.583712	0.669593	8.25545	8.60226	8.22803	8.2887	8.62792	8.98228	8.59252	8.65037	8.48619	8.42242	8.45089	8.44732	8.59671	8.38163	8.30539	8.35146	8.20509	8.17649	7.8973	8.32425	8.31444	8.35954	8.14508	8.37074
Iqch	0.0225914	0.281066	22.9955	5.48978	0.21681	5.00341	0.643473	0.935572	5.30539	4.80301	5.42071	5.15287	4.68485	4.38168	4.97766	4.75515	4.9806	5.18099	4.67566	4.7914	5.23211	4.925	4.93772	4.94546	5.08496	5.1945	5.14875	5.29537	5.24256	5.44237	5.058	5.02939
Kif7	0.043681	0.377284	24.5272	13.6627	0.172899	5.59181	0.825536	1.14823	5.99236	5.53744	5.8977	5.86174	5.50175	5.52526	5.9403	5.79222	5.80643	5.58188	5.58811	5.79537	5.23634	5.35193	5.78914	5.26173	5.52384	5.25648	5.5975	5.57707	5.70976	5.27043	5.49229	5.5791
Lrrc49	0.00429025	0.118709	22.2651	17.0093	0.124517	4.65207	0.824445	0.90999	4.56644	4.56782	4.75623	4.58776	4.81176	4.67917	4.55582	4.96129	4.85494	4.88003	4.79367	4.76116	4.47848	4.50641	4.61686	4.71334	4.59013	4.55835	4.67981	4.69723	4.47393	4.69663	4.4065	4.57833
Lrrc6	0.0104609	0.189355	22.8716	16.3806	0.218809	5.19554	0.7305	0.901946	5.11581	5.46908	5.18828	5.33013	5.32731	5.06751	5.46944	5.78796	5.25938	5.14014	5.51675	5.4671	5.04621	5.3095	4.99245	5.1624	5.13117	5.17166	5.16046	4.90776	5.07132	4.61287	5.04423	4.78442
Mertk	0.0035473	0.110625	22.8065	0.362977	0.294937	7.95704	0.821257	0.53585	7.66662	7.53751	7.82365	7.64681	7.46573	7.66485	7.80198	7.73413	7.91777	8.21478	8.46586	8.55194	8.05011	8.46878	8.25935	8.0424	8.18415	8.01747	8.22476	8.28363	7.97156	7.922	7.81642	7.96994
Mkks	1.25162e-07	0.00044107	23.747	2.64562	0.301084	6.54123	0.974002	0.419321	6.25968	6.41188	6.17123	6.41468	6.38587	6.26166	6.18958	6.32174	6.34219	6.35679	6.19408	6.38407	6.76771	6.80643	6.66525	6.91806	6.86962	6.74279	6.67577	6.76415	6.5271	6.8124	6.90787	6.5957
Napepld	0.00414736	0.118666	23.8394	1.89708	0.216152	8.53588	0.856269	0.906899	8.45559	8.44398	8.63429	8.50202	8.1161	8.0348	8.59366	8.40119	8.65516	8.71952	8.36048	8.28013	8.5157	8.74088	9.01369	8.75336	8.7909	8.55382	8.79533	8.78427	8.64687	8.4427	8.61434	8.45835
Pde6g	0.0403588	0.363531	24.1463	0.384301	0.11738	5.08599	0.556531	1.08763	5.12968	5.04662	5.02748	4.96577	4.95552	4.96306	4.84401	4.94033	5.40693	4.98026	5.1238	4.93811	5.10835	5.25181	5.4199	5.15686	4.95757	5.12598	5.02996	5.32476	5.10671	4.98007	5.02509	5.11808
Pigs	0.005329	0.132452	23.5291	22.8431	0.0995939	8.05691	0.947382	0.923002	7.98976	7.85357	7.96819	7.95033	7.99322	8.06092	8.0433	7.95896	8.1316	8.2524	8.05442	7.9956	8.16723	8.04217	8.23029	8.14832	8.23388	8.00578	8.01246	8.20089	8.06967	8.01425	7.95749	8.00169
Ptgs1	0.0306801	0.324675	23.9629	15.2552	0.34246	6.88245	0.59818	0.932533	6.80052	7.79341	6.70325	6.55385	7.7547	8.18944	6.68316	7.63988	7.13357	6.96259	6.72041	6.40573	7.59562	6.60843	6.57427	6.90263	6.69557	6.61242	6.57908	6.55724	6.60053	6.63192	6.59881	6.65131
Rfx4	0.02697	0.305428	23.4545	7.0925	0.130454	7.22037	0.618502	0.747794	7.26896	7.25884	7.27309	7.096	7.1527	6.99746	7.32513	7.32929	7.07057	7.13607	6.9955	7.00418	7.24955	7.31265	7.11061	7.13523	7.33563	7.19376	7.18239	7.25413	7.34675	7.44172	7.46035	7.36499
Rgs9	0.00581524	0.1387	23.9044	14.4571	0.187439	6.3695	0.785853	0.790075	6.31422	6.70017	6.42588	6.30052	6.61031	6.99057	6.41215	6.89604	6.40137	6.27429	6.4305	6.08082	6.458	6.19656	6.22862	6.41146	6.07793	6.22101	6.29896	6.33487	6.16914	6.22112	6.34534	6.2597
Rpgrip1l	0.0111709	0.194189	22.3509	2.8458	0.166533	7.33924	0.72264	0.818011	7.21846	6.90447	7.31299	7.48106	6.96653	6.9984	7.19927	7.02603	7.37118	7.35873	7.29213	7.54694	7.1613	7.61971	7.56939	7.54967	7.4808	7.53553	7.45611	7.32676	7.6002	7.47818	7.32039	7.39862
Sccpdh	0.0258092	0.299069	23.5884	17.2694	0.286532	7.66914	0.624558	0.7684	7.37897	8.02504	7.30614	7.39817	8.29141	8.01381	7.89564	8.51633	8.04359	7.89956	7.55938	7.74574	7.92546	7.54421	7.34547	8.17501	7.37314	7.59354	7.44123	7.34246	7.48225	7.47765	7.43782	7.24623
Sclt1	0.00550564	0.134502	22.8148	3.63109	0.176229	6.05817	0.842664	0.925532	5.81024	5.7765	6.08433	6.23462	5.74187	5.88237	5.93549	5.96807	5.81957	6.18529	6.1606	6.0373	6.028	6.37881	6.20048	6.00825	6.27684	6.15511	6.22471	6.27031	6.05328	6.23693	6.37688	6.3494
Sdccag8	0.00066564	0.0430406	22.5316	3.94462	0.240577	6.48562	0.959289	0.791901	6.38291	6.21533	6.48498	6.56827	6.41168	6.04289	6.32926	6.12257	6.16253	6.49135	6.59087	6.24501	6.51644	6.85355	6.70462	6.39191	6.59546	6.57216	6.76932	6.79042	6.58588	6.59594	6.75049	6.72462
Slc22a4	0.0420971	0.372255	24.5734	14.8617	0.178636	6.23083	0.549678	1.06017	6.20011	6.42928	6.22509	6.2405	6.54792	6.79642	6.07216	6.46592	6.19588	6.40586	6.11417	6.09065	6.40311	6.16788	6.15978	6.14948	6.3005	5.79654	6.14689	5.7471	6.18105	6.13197	6.31341	6.2149
Snap29	0.00284089	0.0986335	24.4653	24.1414	0.134347	7.84174	0.937616	0.874885	7.74139	7.8241	7.6453	7.57931	7.85313	7.77561	7.71623	7.69925	7.87853	7.78445	7.75831	8.01142	8.10626	8.04461	7.87141	8.00273	7.96422	8.03482	7.80779	7.76368	7.92822	7.78108	7.86296	7.77429
Spata4	0.00268324	0.0945574	22.7341	21.3476	0.125564	4.06288	0.921567	0.870613	4.02717	4.00244	3.90476	3.84485	4.11793	4.01051	4.04809	3.97315	4.1648	4.3267	4.18591	4.07036	3.93905	4.24877	4.34111	4.05315	4.26058	4.19796	4.05774	4.00751	3.95118	3.97673	3.93805	3.93731
Spef1	0.0119465	0.199052	22.5321	5.02053	0.162272	6.21472	0.918249	0.998079	6.25172	6.15862	6.05651	6.52119	6.08478	6.15255	5.98719	6.02661	5.85241	6.00825	6.30432	6.06585	6.32096	6.37184	6.38087	6.13354	6.22065	6.3193	6.26939	6.59442	6.41002	6.24427	6.26504	6.49224
Syne1	0.0286286	0.311381	23.5353	2.99661	0.147132	8.43797	0.96338	1.09279	8.48616	8.13138	8.48765	8.33117	7.95055	8.44696	8.40199	8.34707	8.34655	8.36765	8.31858	8.52014	8.55864	8.62055	8.48269	8.33206	8.62271	8.637	8.55258	8.52812	8.35559	8.57847	8.52447	8.579
Syne1	0.00797449	0.166778	23.98	3.43489	0.157947	8.32129	0.966226	0.959345	8.34943	8.20811	8.22397	8.2684	8.13477	8.26006	8.11441	8.13682	8.31879	8.32894	8.0646	8.20975	8.63393	8.34591	8.25341	8.29485	8.54975	8.71033	8.33603	8.28834	8.47654	8.54994	8.34983	8.30461
Syne1	0.00078961	0.0473632	23.1441	3.68349	0.148583	8.82712	0.948206	0.799923	8.89533	8.73739	8.86859	8.79244	8.53668	8.76552	8.79517	8.6182	8.73468	8.76353	8.60739	8.83366	9.08415	9.00631	8.90468	8.74466	9.01149	9.04244	8.95318	8.88549	8.95536	9.00523	8.9189	8.78745
Syne1	0.00128881	0.0632999	23.9516	3.81202	0.194214	8.12639	0.894832	0.826963	8.04493	7.96376	8.05972	8.00752	7.61693	8.06339	8.07907	8.06348	7.97602	8.01132	7.94397	8.23257	8.36309	8.29266	7.95269	8.0647	8.37639	8.37657	8.15668	8.27756	8.40679	8.33406	8.34077	8.18181
Syne1	0.00203401	0.0805377	23.9678	3.81459	0.117945	8.11677	0.943439	0.851882	8.25129	7.96292	8.09733	8.10903	7.9091	8.00134	7.98406	8.06428	8.0954	7.97505	7.92135	8.10028	8.42173	8.14798	8.08585	8.05342	8.2704	8.19468	8.22575	8.28411	8.21172	8.17333	8.22959	8.10923
Syne1	0.032472	0.333619	24.7974	3.94662	0.146609	8.12058	0.934661	1.10676	8.12114	8.06403	7.9913	8.13262	7.66702	8.09564	8.08015	8.13412	7.95184	7.97284	7.95004	8.20041	8.27836	8.17187	8.00252	8.04143	8.3363	8.34619	8.38041	8.04828	8.15137	8.27955	8.3025	8.1211
Syne1	0.0136656	0.215245	25.2738	4.02245	0.144024	7.79988	0.848148	1.00897	7.71904	7.81643	7.79563	7.75779	7.43908	7.98903	7.7252	7.57903	7.8344	7.57231	7.56219	7.73268	7.88011	7.76067	7.89749	7.68112	7.88334	8.22204	8.08982	7.89146	7.70034	8.00772	8.0047	7.79288
Syne1	0.038546	0.35983	23.3204	4.08271	0.136276	7.40172	0.564273	1.09969	7.44784	7.09723	7.44998	7.46218	6.99163	7.33195	7.24877	7.30231	7.34336	7.35549	7.16474	7.64384	7.38062	7.62165	7.38083	7.23021	7.57885	7.57751	7.44405	7.52079	7.47813	7.67099	7.61957	7.46546
Syne1	0.001089	0.0583949	23.3527	4.08837	0.242844	9.24669	0.947977	0.819062	9.26161	8.99143	9.23278	9.30717	8.84151	9.1323	9.04211	8.99927	9.0967	9.20575	8.99624	9.08272	9.51041	9.52386	9.20967	9.03727	9.61952	9.6884	9.19608	9.35063	9.49514	9.60865	9.44073	9.23864
Syne1	0.034188	0.341299	23.5371	4.12065	0.3207	4.88554	0.954295	1.1135	4.72417	4.74311	4.61182	5.20356	4.27906	4.65299	4.66617	4.51436	4.41701	4.98562	4.45286	4.87949	5.43956	5.06391	4.61524	4.83599	5.16471	5.78427	4.98791	4.83108	5.28383	5.34007	5.09446	4.69422
Syne1	0.0261146	0.30173	24.4813	4.28595	0.143345	7.76983	0.893354	1.0804	7.77168	7.57039	7.89957	7.7631	7.46904	7.62536	7.67849	7.77651	7.51497	7.54786	7.57111	7.88909	8.02143	7.81311	7.68331	7.6559	7.88076	7.96913	7.93258	7.83929	7.8186	7.74416	7.9207	7.80444
Syne1	0.000616802	0.0411686	23.0298	4.39836	0.163627	9.14144	0.901011	0.669652	9.14817	9.04454	9.26376	9.20468	8.87339	8.99737	9.1251	8.93559	8.95316	9.04455	9.06308	8.94872	9.35685	9.09373	9.28395	9.15574	9.26989	9.47259	9.19722	9.23349	9.21011	9.30669	9.22432	9.21806
Syne1	0.00053361	0.0379887	23.3144	4.45271	0.159662	9.25568	0.939095	0.776104	9.34386	9.08046	9.245	9.24004	8.9495	9.25242	9.14491	9.03507	9.25069	9.1349	9.06372	9.17143	9.50255	9.25856	9.31218	9.12011	9.45228	9.36726	9.38869	9.37429	9.35515	9.45062	9.48615	9.28194
Syne1	0.042107	0.372255	24.2606	4.63344	0.135358	8.29048	0.944612	1.14252	8.29475	8.28716	8.28434	8.24569	7.9593	8.28479	8.15941	8.28025	8.03108	8.16862	8.17388	8.32743	8.36855	8.36259	8.22109	8.27128	8.38379	8.7666	8.29234	8.24312	8.36856	8.61595	8.30332	8.27694
Syne1	0.00292681	0.0998942	22.7202	4.70084	0.171737	8.26289	0.943944	0.877757	8.33813	8.29107	8.14913	8.32863	8.01909	8.16208	8.15492	8.05789	8.06808	8.18217	8.04001	8.27552	8.5928	8.36709	8.14552	8.3095	8.45711	8.6138	8.3538	8.23919	8.48797	8.48735	8.42472	8.20137
Syne1	0.0395612	0.361641	24.6978	4.71693	0.176444	8.79876	0.885323	1.13425	8.76139	8.68475	8.66985	8.84274	8.43224	8.66632	8.84373	8.76456	8.7117	8.65596	8.34045	8.70909	9.08783	8.85567	8.51967	8.73807	8.96422	9.30913	8.83627	8.77426	8.93306	9.07266	8.95006	8.77996
Syne1	0.0283923	0.310246	22.8904	4.73606	0.0955182	8.45093	0.908733	1.09203	8.48662	8.38118	8.37468	8.51358	8.17531	8.4235	8.57852	8.26422	8.36906	8.37292	8.30056	8.26508	8.64809	8.47784	8.52392	8.38532	8.45482	8.70374	8.47129	8.47085	8.48552	8.62643	8.54711	8.45531
Syne1	8.85594e-05	0.0152236	22.9581	4.75007	0.225186	9.76691	0.937175	0.641016	9.90694	9.58656	9.7559	9.85459	9.39733	9.715	9.58714	9.46565	9.67889	9.61929	9.56902	9.5465	9.85388	9.88784	9.91579	9.661	10.0891	10.0279	9.75055	9.93787	10.0678	10.038	9.91778	9.83317
Syne1	0.0230736	0.284306	24.2524	5.01785	0.110954	9.03222	0.90276	1.06664	9.15409	8.96437	9.00028	9.08226	8.65784	8.98811	9.15336	8.87729	8.97123	8.96177	8.83357	9.00617	8.91498	9.17331	9.03466	8.94477	9.2062	9.05608	9.18849	9.1	9.05916	9.13927	9.15306	9.10867
Syne1	0.0167962	0.240364	21.4575	5.1226	0.146544	9.06367	0.702548	1.03219	9.20806	8.82726	9.14162	9.0734	8.82622	9.01842	9.00069	8.75588	9.09987	8.92702	8.88906	9.08394	9.24237	9.06615	9.17679	8.9785	9.22427	9.01645	9.04559	9.17783	9.15864	9.24791	9.31724	9.13011
Syne1	0.000498345	0.0363973	23.3103	5.19393	0.20735	7.16925	0.905801	0.671661	7.18516	7.12333	7.233	7.31436	6.82682	6.95045	6.98657	7.00739	6.95194	6.88986	7.08148	7.05987	7.23175	7.23179	7.02053	7.29745	7.40205	7.66327	7.20678	7.09346	7.21792	7.38199	7.29197	7.34273
Syne1	0.00205209	0.0807059	23.7432	5.66828	0.115855	8.09152	0.884371	0.852351	8.16101	8.10964	8.10139	8.17799	7.72479	8.07526	8.07965	8.03775	8.00454	7.99214	7.88195	8.02326	8.23648	8.07377	7.94986	8.08271	8.12923	8.25599	8.2023	8.1661	8.15427	8.16494	8.23527	8.10145
Syne1	0.00138122	0.0662072	23.1619	5.89812	0.175265	8.49479	0.873058	0.740365	8.59736	8.57831	8.49584	8.6633	8.23824	8.32685	8.37025	8.3118	8.2033	8.48542	8.27742	8.31228	8.74306	8.39268	8.33967	8.52496	8.63455	8.82213	8.5888	8.4875	8.57652	8.74652	8.67043	8.47206
Syne1	0.00136941	0.066107	21.9784	7.69554	0.1215	7.84265	0.873157	0.697656	7.98414	7.86903	8.07013	7.87429	7.71804	7.79784	7.69943	7.70045	7.83893	7.66921	7.70019	7.75318	7.91933	7.73223	7.81348	7.79859	7.94155	7.83898	7.84392	7.80237	7.94145	8.0189	7.98245	7.85038
Tmem107	0.0443103	0.377922	24.1273	3.83998	0.155963	5.29111	0.642211	1.15094	5.32345	4.85819	5.27786	5.33377	5.20184	4.92163	5.38247	5.00695	5.19953	5.26016	5.19657	5.37134	4.92407	5.34021	5.60044	5.21916	5.43828	5.27703	5.46726	5.63571	5.54051	5.46018	5.39053	5.49243
Tmem141	0.00036864	0.0313071	23.4808	14.9484	0.182731	8.42952	0.967895	0.759567	8.5307	8.57142	8.46454	8.40626	8.72018	8.37976	8.59065	8.78872	8.56991	8.61176	8.6555	8.42059	8.21514	8.17055	8.28642	8.4179	8.2027	8.32225	8.32761	8.33358	8.42702	8.37371	8.04191	8.45922
Tmem80	0.0101606	0.187702	23.233	7.02551	0.0807007	7.49114	0.865552	0.983209	7.60886	7.44023	7.5405	7.62149	7.40432	7.38416	7.48256	7.43978	7.50962	7.51913	7.37049	7.40128	7.41907	7.47495	7.49123	7.45593	7.49167	7.52635	7.51774	7.54548	7.73886	7.48353	7.52272	7.54226
Tppp3	0.0486881	0.397629	23.2994	22.9909	0.152978	8.51646	0.525797	0.916649	8.62173	8.04155	8.42992	8.41466	8.19331	8.31006	8.40541	8.11634	8.69291	8.78659	8.8129	8.68778	8.34303	8.81344	8.80816	8.66182	8.66419	8.29648	8.72842	8.60092	8.35569	8.74986	8.28477	8.48853
Tsga10	0.00159395	0.072417	24.1671	1.15389	0.13761	6.31876	0.867302	0.738342	6.23291	6.17918	6.23273	6.21723	5.96287	6.33924	6.33553	6.09683	6.24311	6.34548	6.03445	6.31145	6.3896	6.65449	6.44033	6.67542	6.32066	6.2904	6.38276	6.35412	6.30683	6.44422	6.31521	6.28369
Ttll4	0.00034596	0.0312606	24.2546	3.47421	0.173111	7.17257	0.925038	0.756109	7.18078	6.94259	7.18058	7.20357	6.98048	6.94394	6.86483	6.97684	6.92314	7.09677	7.0045	7.3026	7.12766	7.4003	7.20698	7.11679	7.34618	7.334	7.48446	7.28616	7.16796	7.41217	7.22506	7.10907
Ttll5	0.0308003	0.325097	24.4512	5.05898	0.0559025	8.10536	0.640248	1.10079	8.03241	8.11845	8.13121	8.14939	8.04638	7.9851	8.11828	8.08553	8.03228	8.04373	8.00862	7.98691	8.08582	8.10208	8.15782	8.05368	8.17041	8.02622	8.19723	8.22063	8.16673	8.02103	8.17362	8.12975
Tuba1b	0.00614626	0.142262	23.9211	14.8479	0.261748	5.85505	0.781221	0.660479	5.87657	6.43445	5.72386	5.69499	6.30458	6.68675	6.26642	6.37771	5.7867	6.02534	5.70417	5.65634	6.03832	5.49563	5.63406	6.04496	5.69593	5.78633	5.66811	5.46982	5.66988	5.5969	5.72601	5.68759
Tubb2a	0.0230402	0.284306	24.6543	16.4802	0.186253	10.0505	0.641005	0.892343	9.8566	10.415	9.9925	9.86152	10.3548	10.387	10.3057	10.2302	10.3081	10.2694	9.95741	9.99393	10.1771	9.89988	9.99129	10.2713	9.97481	9.91651	9.73098	9.66117	9.85289	10.1164	9.97653	9.90451
Tubb2b	0.00155236	0.07151	23.8471	14.802	0.228119	8.57499	0.876688	0.837008	8.55977	9.23075	8.38477	8.53999	9.3974	9.10006	9.13636	8.92248	9.01955	8.53353	8.54253	8.20445	8.60151	8.43796	7.9924	8.83741	8.41011	8.53936	8.42923	8.34374	8.23893	8.5723	8.37014	8.28446
Tubg1	0.00797449	0.166778	25.0179	22.2977	0.0899072	9.19913	0.935897	0.959025	9.03555	9.07456	9.22893	9.11077	9.18575	9.12479	9.19264	9.1966	9.31948	9.30188	9.17032	9.20516	9.26524	9.26591	9.31688	9.34711	9.13368	9.33593	9.23309	9.14555	9.15482	9.17918	9.24105	9.0354
Tubgcp4	0.00410949	0.118666	24.651	3.531	0.138011	7.95467	0.813123	0.543609	7.90857	7.93222	7.91384	7.89031	7.93377	7.76569	7.81289	7.80743	7.91316	7.89117	7.75478	7.63796	7.91218	8.00479	7.99808	8.03352	8.11321	8.23385	8.10048	8.09255	8.01252	8.02789	8.03316	7.85758
Wdr60	0.00639842	0.146178	22.3849	2.85014	0.172432	6.30658	0.778385	0.653109	6.15045	6.12068	6.18715	6.31491	6.04149	6.15708	6.10102	6.15465	6.22113	6.25731	6.30399	6.62532	6.28126	6.53416	6.3137	6.46446	6.39879	6.51674	6.48264	6.51726	6.30961	6.54438	6.45115	6.45991
Wdr78	0.00121104	0.0623768	23.4843	3.36388	0.248324	6.95768	0.948876	0.823227	6.81686	6.87563	6.85611	7.14086	6.48676	6.7929	6.74975	6.75266	6.60943	6.65022	7.09333	7.16973	7.04811	7.3268	6.91627	7.0236	7.06388	7.369	7.19073	7.16804	7.11794	7.13629	7.15954	7.00381

## Sheet: STR-WT-Ctrl
ID	P_VALUE	Q_VALUE	PERIOD	LAG	AMPLITUDE	OFFSET	MEAN_PERIODICITY	SCATTER	TP_3_REP_1	TP_3_REP_2	TP_3_REP_3	TP_7_REP_1	TP_7_REP_2	TP_7_REP_3	TP_11_REP_1	TP_11_REP_2	TP_11_REP_3	TP_15_REP_1	TP_15_REP_2	TP_15_REP_3	TP_19_REP_1	TP_19_REP_2	TP_19_REP_3	TP_23_REP_1	TP_23_REP_2	TP_23_REP_3
Atg7	0.000320459	0.133978	25.0198	7.16766	1.34214	7.24007	0.915883	0.555988	7.74081	8.36566	8.27326	8.0533	9.42225	8.11367	7.48579	7.83302	8.81982	6.53358	6.97235	7.13194	5.64213	5.32766	6.66499	4.86293	6.71744	7.28163
Best2	0.000518285	0.133978	23.8138	14.7813	0.0129824	0.00712606	0.905216	0.504127	0	0	0	0	0	0	0	0	0.0419588	0.0692128	0.0339324	0.0414238	0	0	0.035274	0	0	0
Rab3ip	0.000781134	0.133978	22.3806	20.6595	2.8048	13.1659	0.89284	0.525441	16.0575	12.447	13.9855	10.5347	10.1179	11.7732	11.1632	10.4792	10.8053	14.2615	12.9951	11.1825	17.4861	15.6128	14.8646	16.0258	13.9747	13.2592
Sufu	0.00102964	0.133978	23.4023	11.9187	0.589969	6.18809	0.884018	0.570046	6.23718	5.92236	6.13801	6.91508	6.285	5.75077	6.10351	7.13925	7.05486	6.72981	6.72396	7.10006	5.94761	5.95981	6.06561	5.40122	5.55223	5.84838
Dzip1l	0.00105625	0.133978	23.2691	16.295	1.03752	7.5701	0.920228	0.640489	6.8361	6.88261	6.36572	6.55508	7.05672	6.58669	7.3362	8.36318	6.7798	10.5294	8.70966	8.23037	7.90748	7.82596	9.29539	6.81629	6.85179	8.12113
Ano2	0.00113196	0.133978	24.0061	12.6083	3.27651	9.04409	0.880222	0.541304	8.92458	3.81445	5.94764	9.65605	8.80506	8.51028	14.9614	18.2938	10.3843	12.24	11.1242	11.2492	9.64876	8.76238	8.2036	5.75472	6.58552	10.2518
Tuba4a	0.00115229	0.133978	24.0928	1.91725	29.3161	227.911	0.879669	0.621808	274.766	259.269	259.942	223.253	205.156	243.609	213.617	207.043	200.024	212.797	224.851	209.191	207.328	188.952	231.997	211.619	274.403	260.011
Dnah2	0.00125537	0.133978	23.7342	13.221	0.103076	0.395685	0.876522	0.612781	0.474558	0.340602	0.262367	0.373805	0.363618	0.258825	0.483777	0.463897	0.496682	0.559762	0.475459	0.546777	0.4954	0.309035	0.263326	0.297944	0.31179	0.314148
C2cd3	0.00140625	0.133978	23.9847	16.7961	1.33496	7.69351	0.904024	0.651993	7.28907	6.52305	6.40585	6.51946	6.15121	6.23506	8.14663	8.01043	7.83681	8.93701	8.3017	8.53597	9.82268	10.7625	6.93103	9.29684	6.4915	6.37087
Hsp90aa1	0.00151321	0.133978	23.4032	23.0934	8.17745	54.7425	0.955926	0.654977	58.0703	54.7413	67.5809	53.3656	42.5802	60.8822	50.2147	40.989	46.8735	53.5267	46.0653	50.0441	58.5545	56.2128	62.4639	61.0591	62.849	63.0905
Mertk	0.00177539	0.133978	22.5829	16.8927	1.73602	8.49975	0.861931	0.662439	8.12325	7.19012	7.29491	7.05948	6.29247	6.49204	8.68057	7.95281	8.4271	9.43199	10.938	9.84293	10.6252	10.904	7.4716	10.258	6.78927	7.86622
Cib2	0.00202669	0.133978	23.89	3.80221	2.54925	16.9351	0.854894	0.578134	18.297	21.25	18.5638	17.332	21.997	22.1527	12.9544	12.525	18.2155	14.1538	15.7184	13.8822	15.7642	14.3736	15.4791	18.1119	16.9624	18.4302
Sfi1	0.00236806	0.133978	23.5271	12.7312	1.09168	6.2017	0.847123	0.530249	5.53266	5.57265	5.72586	5.3331	6.28784	6.3198	7.16629	6.88552	6.68844	8.10095	7.8059	6.85624	4.94035	4.49346	6.64231	5.29649	5.04117	6.04598
Fuz	0.00239121	0.133978	22.4102	8.91675	2.99459	13.1427	0.930941	0.679066	13.1909	12.0763	12.7525	15.9441	18.1809	13.0205	15.5399	15.4851	15.9955	13.6947	10.5213	12.7132	8.77398	8.61085	13.5002	9.17045	12.6974	13.1576
Wdr78	0.00241129	0.133978	24.3227	19.3554	0.952445	3.37539	0.846194	0.460774	2.67263	2.62668	3.08399	2.60276	2.2308	2.55873	2.95256	2.81855	2.8711	3.79485	3.60108	3.55721	5.78676	5.03249	3.99522	5.33288	3.50743	2.86751
Ube2b	0.00290125	0.133978	24.7429	21.2649	13.7173	81.8015	0.834783	0.546584	82.9604	75.9506	83.6002	71.0755	61.883	73.3681	75.8135	74.9551	72.4906	79.0316	73.1335	74.5104	107.454	99.5053	86.2341	113.307	85.3538	83.8078
Tubb2a	0.00297991	0.133978	24.8222	5.13574	36.1113	210.545	0.833032	0.563275	246.866	250.38	231.304	207.528	283.122	233.448	197.79	166.121	241.101	186.605	197.542	179.736	149.351	165.021	175.793	197.358	204.229	213.571
Zmynd10	0.00298184	0.133978	23.8831	15.2044	0.773178	4.75588	0.832952	0.510739	4.42591	4.20998	3.76343	3.99172	4.7199	3.53699	4.56498	5.2383	5.05817	7.24182	6.13577	6.39491	4.66819	4.42201	5.43085	3.70973	5.21088	4.72143
Evc2	0.00301401	0.133978	25.2667	22.1173	0.396385	1.72949	0.903626	0.693091	1.60248	1.78092	1.50029	1.32359	1.43985	1.5987	1.62041	1.17435	1.3541	1.49047	1.26939	1.6472	2.3506	2.29773	1.3235	2.3364	2.11468	1.96404
Invs	0.00315844	0.133978	22.9214	15.6866	1.72686	4.88293	0.947699	0.695262	2.52241	4.30756	3.96033	2.93983	2.90162	4.95532	4.51232	3.24125	6.17399	5.83102	7.55688	6.48939	5.18437	5.50959	7.23996	3.12748	4.35441	2.80549
Hsp90b1	0.00353046	0.133978	25.0113	21.4956	51.5514	156.976	0.821461	0.602925	131.954	109.142	159.352	113.596	99.2776	145.304	130.145	89.3733	93.0761	137.709	116.356	115.198	263.501	254.185	171.317	305.967	168.094	163.586
Rab23	0.00354025	0.133978	23.5532	18.743	0.668652	7.4008	0.830195	0.701736	6.87212	7.52423	6.82208	6.61358	6.90111	7.12197	6.8389	6.78991	7.50764	7.76055	8.04119	7.48698	9.9264	9.2505	7.66118	8.87204	7.16535	6.77378
Snap29	0.00355216	0.133978	23.9295	20.1851	1.75585	9.37056	0.842929	0.701933	9.69551	8.14464	8.92024	7.93292	7.3499	7.94707	8.73216	7.85214	7.71933	9.37554	9.2901	9.01449	14.1264	14.1633	9.27042	14.9157	8.4279	8.54348
Nin	0.00356417	0.133978	24.5226	19.1242	3.26767	12.1761	0.82107	0.564152	11.1021	9.56334	9.67882	9.84322	9.49964	10.4954	11.9441	10.8132	9.29259	15.6992	12.8824	12.4536	20.3797	17.4088	13.2946	16.5551	12.7722	11.7515
Mkks	0.00362404	0.133978	22.3042	20.234	0.920982	10.877	0.909733	0.703381	11.4346	10.2369	11.3076	9.91915	9.84864	10.6062	10.0819	10.5245	9.57082	10.7748	10.8539	11.4917	12.5175	10.9575	11.7979	11.857	11.1967	10.9898
Atg5	0.00385062	0.133978	24.3748	20.9486	1.60338	12.2688	0.817007	0.656775	12.2327	12.266	11.4463	11.8084	9.40874	11.7159	10.9998	11.3544	11.7257	12.2635	10.8853	11.5395	15.028	15.922	13.1782	15.9404	12.1624	12.4071
Ppp2cb	0.00423287	0.133978	23.8564	22.7812	5.20829	75.8539	0.810695	0.672792	75.1788	74.6866	80.6696	76.1165	70.997	73.9864	69.3614	71.7949	72.5773	72.3321	67.8076	70.8026	87.9916	78.9735	76.1034	85.7463	78.3912	77.2383
Ezr	0.00434407	0.133978	24.0565	19.9093	5.22514	21.612	0.808461	0.650898	20.0741	17.8403	20.1884	15.4658	17.8837	16.4438	20.3273	15.1149	18.8577	21.5977	19.9007	20.0853	46.3178	32.2383	18.6662	31.5935	22.4684	21.394
Hsp90ab1	0.0044709	0.133978	25.3531	21.3859	227.227	768.616	0.806146	0.575872	609.984	531.217	703.816	566.946	482.952	716.854	649.837	502.292	496.635	688.183	583.953	568.724	1189.02	1186.52	799.855	1356.19	811.818	848.029
Trpv4	0.00447561	0.133978	23.6919	6.78722	0.124764	0.526343	0.81884	0.717921	0.537692	0.530475	0.610248	0.444378	1.01487	0.782409	0.508299	0.652091	0.480839	0.394223	0.456674	0.485378	0.413972	0.499354	0.322352	0.505332	0.480116	0.472633
Cct8	0.00453023	0.133978	25.1453	21.6108	16.1466	75.5732	0.80547	0.650781	68.3203	67.2322	69.7531	64.6792	62.4009	66.9849	65.4381	59.062	65.6135	63.5645	62.6127	62.9057	104.453	100.694	69.703	124.397	70.5632	71.1811
Kif17	0.0045732	0.133978	25.6102	19.1571	3.26057	23.8175	0.804743	0.646759	22.5817	18.5919	22.4182	19.9208	21.1281	20.8749	23.7366	24.8108	18.9213	27.6137	24.2509	23.5036	27.8682	26.4871	26.7738	29.4193	24.9645	24.2833
Syne1	0.004624	0.133978	24.6864	19.2519	8.38275	25.7843	0.840139	0.722114	22.9551	19.1581	21.4083	16.3152	17.5182	18.5128	24.8245	23.0113	19.2796	31.8515	24.3518	23.54	42.9186	36.561	25.4344	42.5007	24.6254	21.3818
Katnal2	0.00488456	0.133978	25.2902	17.7103	0.575925	2.44957	0.799461	0.50385	2.06526	1.61148	1.96469	2.10758	2.10399	1.80715	2.83822	2.10418	2.67789	3.06321	2.73813	2.66277	3.65279	2.70069	3.33546	2.76008	2.4604	2.36474
Ppid	0.00541499	0.133978	25.188	20.8457	7.2346	27.6141	0.792113	0.626005	22.9893	22.2745	22.8119	22.32	17.8957	26.454	24.3938	20.3819	21.2665	24.5886	21.4083	22.6749	43.3485	41.553	28.0306	48.3075	26.5605	26.619
Cdc14a	0.00548551	0.133978	23.1065	19.1231	0.263382	1.22857	0.790794	0.719927	1.22396	1.1707	1.0364	1.01416	1.09932	1.11277	1.03353	0.815219	1.20065	1.41624	1.21996	1.39295	2.88474	2.05592	1.01282	1.65983	1.11932	1.09567
Cct2	0.00549338	0.133978	25.3916	21.0143	14.8216	88.4195	0.790354	0.578903	76.1646	75.3221	80.9269	71.0628	70.1653	83.2085	80.0003	72.1208	76.8103	80.5707	72.4253	73.6801	120.537	109.394	87.7517	125.943	88.1697	91.6471
Vangl2	0.00557496	0.133978	25.0962	6.7901	1.04773	3.6761	0.789407	0.510538	4.45433	4.99225	4.00263	3.99859	4.52916	4.15144	3.64219	3.20457	5.71112	3.09236	3.51254	3.14147	2.55087	2.69382	2.62826	2.83591	3.08324	3.22038
Mks1	0.00561001	0.133978	22.4029	9.2704	0.576968	3.20407	0.821336	0.735327	2.08411	3.15715	2.80508	3.09739	4.27396	4.27742	3.66377	3.92814	3.51665	2.50543	3.15447	3.08241	2.81974	2.50318	2.73867	2.50627	2.75948	3.6776
Focad	0.00565504	0.133978	23.4426	12.3123	0.866129	10.7486	0.791201	0.735739	10.9137	10.5677	9.50215	10.8297	11.4648	9.7606	10.8102	12.5421	10.7616	11.7996	12.4546	11.9753	9.34611	10.0142	10.7403	10.4891	9.87332	9.95536
Atp6v1c1	0.00575603	0.133978	25.5691	21.1611	24.6659	120.914	0.786921	0.589062	100.839	102.977	103.771	101.828	88.7135	102.395	104.141	94.6011	106.133	104.22	96.7448	100.056	157.56	163.803	110.126	188.517	120.634	120.16
Rab10	0.005776	0.133978	24.07	20.3035	7.41709	51.7494	0.795105	0.73746	49.1733	48.1392	46.7153	48	40.2272	46.9385	47.1006	44.3963	46.9206	46.3149	47.0326	46.6046	81.2565	81.9359	45.1507	79.4686	46.9561	45.7864
Lrrc49	0.00620464	0.133978	24.2623	20.0796	7.51275	36.0017	0.780581	0.497334	31.0198	28.9098	31.9648	28.2008	30.5524	36.0532	32.1367	29.4745	30.5345	35.118	31.0478	33.9466	68.2541	55.4538	42.0859	53.4533	34.491	36.4546
Cep76	0.00627264	0.133978	23.8067	20.8392	0.355221	1.78681	0.796272	0.743063	1.73635	1.8302	1.78944	1.64331	1.18057	1.60698	1.66618	1.3825	1.52828	1.77741	1.48307	1.4292	2.74104	2.7581	1.65946	2.6178	1.83923	1.64955
Atp6v0d1	0.00633068	0.133978	24.4914	4.28772	15.0158	157.582	0.779347	0.727793	163.845	175.883	175.947	158.247	172.73	152.352	146.413	159.49	167.573	141.321	147.579	141.921	133.076	136.054	155.829	145.596	167.322	164.113
Vps35	0.00633068	0.133978	24.7569	20.883	15.8441	67.5925	0.779377	0.661274	64.4321	60.1016	60.4244	59.2262	50.9527	55.0145	61.7425	56.9494	62.1809	58.0499	57.3647	56.4065	101.212	97.6594	62.5222	109.534	66.1215	61.4321
Ak1	0.00633616	0.133978	22.0433	6.31494	4.12461	51.7338	0.792552	0.744347	52.2796	53.2529	50.3634	51.2039	59.9617	57.1151	50.5609	51.3477	52.7054	46.009	49.2097	50.7938	45.4221	48.375	49.8552	48.8219	54.1704	53.2876
Akap9	0.00636168	0.133978	24.3655	19.7772	11.0284	24.5296	0.778702	0.505698	18.6674	14.1564	15.996	16.5857	12.4112	20.1693	21.0321	16.0248	15.4054	24.0549	18.7472	19.4891	69.7733	53.208	26.0891	44.397	27.3298	24.1642
Topors	0.00642675	0.133978	24.9558	20.2564	3.31814	9.52324	0.777987	0.674684	7.63707	6.74411	7.24382	7.10216	5.69739	6.86422	8.50778	6.5721	7.49201	8.48388	7.21149	7.35519	17.708	16.8495	7.94017	18.339	8.35357	8.69172
Cep19	0.00649785	0.133978	25.0712	20.749	10.6799	45.0277	0.777013	0.489688	34.6426	34.6036	38.1709	34.1797	32.5644	38.9578	38.5206	37.124	34.8991	39.964	32.8902	38.1118	72.7466	67.5443	46.8914	69.7973	43.8312	48.5299
Ift57	0.0065722	0.133978	24.8831	20.5934	8.9663	22.8517	0.776199	0.595292	15.9075	13.597	16.4176	14.9425	13.7187	16.9233	17.9746	14.8989	15.4444	18.624	15.6397	15.7954	53.0493	45.426	19.0776	49.053	20.1122	21.4731
Cep120	0.00670761	0.133978	23.8759	19.7598	2.77433	15.8387	0.802928	0.747058	14.8074	14.938	13.5213	12.9101	13.0974	15.836	13.5718	12.7801	15.5862	15.5681	15.7053	15.8691	28.2726	28.9305	14.5846	25.9603	13.0815	13.9504
Exoc3	0.00672799	0.133978	24.7439	20.4782	6.9271	31.9095	0.773836	0.661206	27.3893	25.7889	26.2545	26.3409	24.1592	28.9812	28.9377	25.2948	26.077	27.9577	25.5216	26.4875	50.9298	53.9701	29.5436	54.9709	29.2896	28.1322
Atp6v1d	0.00678324	0.133978	25.2573	20.9031	108.117	258.033	0.773062	0.569871	181.614	152.141	163.971	162.435	147.846	176.674	180.989	176.189	164.314	188.44	151.158	162.826	491.986	508.204	227.655	596.604	218.64	240.066
Ywhae	0.00689735	0.133978	25.1481	20.8127	114.007	384.685	0.771796	0.690209	311.726	273.313	293.25	285.512	279.523	300.052	323.142	276.57	290.542	296.588	274.519	283.992	663.875	680.13	304.115	793.764	328.752	323.746
Dynlrb1	0.00694739	0.133978	24.6897	21.2192	61.0987	225.627	0.770895	0.509627	185.779	184.685	182.809	179.158	156.36	181.379	163.978	175.755	177.171	163.829	156.821	165.915	401.845	403.471	210.86	410.603	198.932	234.991
Dmd	0.00695034	0.133978	25.7363	20.4803	0.84206	4.06027	0.770814	0.725798	3.75809	3.7881	3.21381	3.4929	2.92411	3.26577	4.04051	3.21629	3.54174	4.28919	4.15688	3.77623	5.38904	5.4199	3.73487	6.22095	4.51576	3.99048
Noto	0.00695919	0.133978	23.3319	8.16947	0.00750619	0.00494153	0.770615	0.584289	0	0	0	0.0393532	0	0.0339287	0	0	0.0311119	0	0	0	0	0	0	0	0	0
Bbs5	0.006971	0.133978	24.2362	18.9008	2.92847	12.1675	0.770354	0.599825	11.4713	8.88376	9.47848	9.72953	9.74702	10.5939	9.92394	11.1198	11.4215	14.65	11.7668	11.8118	22.6829	23.5714	11.9966	17.6125	10.3861	12.778
Cep290	0.00711351	0.133978	24.5511	19.9279	2.02431	3.42622	0.768445	0.613321	2.14167	1.68921	1.66646	2.04388	1.67307	2.52345	2.60777	1.71121	1.98249	2.76998	2.29602	2.2409	9.91129	10.175	2.64963	9.16491	2.71521	2.68924
Wwtr1	0.00720801	0.133978	23.852	20.4992	1.21571	4.8908	0.805516	0.751755	4.8852	4.81982	4.44525	4.39323	3.29411	4.13987	4.07624	3.53858	4.13062	4.342	3.88914	4.73083	9.94281	8.68396	3.88744	8.50033	4.82739	4.22864
Ift74	0.0072846	0.133978	25.0148	20.3043	4.55183	10.3456	0.767194	0.58165	6.90691	6.00496	6.85349	6.37221	5.67881	8.39995	8.21207	6.30757	7.04794	8.08023	6.71371	7.36187	22.3492	21.305	9.33597	22.5906	9.28841	9.80067
Dld	0.00731786	0.133978	25.2131	20.8665	22.9727	65.9448	0.766732	0.593972	47.4678	45.9878	47.2276	47.4404	44.4829	53.0643	51.1673	46.7812	46.4198	48.2549	47.3183	47.3103	121.969	117.556	57.4157	142.237	56.7121	58.2901
Atg3	0.0073998	0.133978	25.1737	20.8339	10.9497	24.3797	0.766153	0.600001	15.778	14.2673	16.9711	15.455	14.7758	20.7097	18.8882	14.4232	14.4329	19.1393	15.7219	15.2122	48.7156	50.3101	22.3939	55.8542	22.3857	23.0633
Ddx6	0.00742112	0.133978	23.9645	14.1121	3.29708	41.5169	0.765989	0.667945	41.2621	36.7919	38.069	40.2135	38.4225	39.6103	48.5474	39.6616	41.9117	48.2338	46.2155	44.8161	37.6296	40.5265	41.1802	41.9639	41.9066	38.9598
Asap1	0.00751689	0.133978	25.3141	22.1587	3.2724	17.747	0.904475	0.755458	15.6105	17.8951	16.7193	16.1889	13.1498	15.74	15.9754	13.5659	14.7963	16.4091	16.0921	14.114	22.2137	22.6262	15.5951	26.1342	19.474	17.4145
Prph2	0.00764836	0.133978	24.8858	24.1602	0.00508915	0.00343903	0.763377	0.602777	0	0.0193139	0	0	0	0	0	0	0	0	0	0	0	0	0	0.0504004	0	0.0174947
Trove2	0.00765764	0.133978	24.2399	19.2895	2.04613	9.26773	0.763301	0.730097	8.28945	8.34898	7.68068	9.15168	7.35472	8.56051	8.46033	7.52133	8.46826	9.44589	9.37446	9.58274	16.0272	16.576	8.63444	15.3725	8.40955	7.53265
Trip11	0.00785079	0.133978	24.4679	19.8604	2.34315	5.92755	0.760852	0.716439	4.75666	3.80953	3.408	4.48763	3.32769	4.93782	5.25779	3.76777	4.20455	6.14419	4.91613	5.20098	14.4182	15.2011	4.51591	13.1991	4.85115	4.59832
Bbs7	0.00786333	0.133978	24.7993	20.1294	2.29971	9.44425	0.760619	0.722616	8.38199	6.68282	7.16795	7.15574	6.47656	8.14364	8.68035	7.70268	7.28636	9.03002	8.12135	8.34449	16.161	16.6804	8.58575	17.2081	8.162	8.11606
Tmem141	0.00786333	0.133978	22.8725	5.46042	2.49464	9.62565	0.760579	0.471344	10.3807	10.0936	10.8133	14.2608	14.5331	14.1984	7.32358	9.00689	9.48545	7.14579	8.5893	7.76239	5.97375	6.64258	9.70665	5.89375	11.4751	12.5834
Ranbp1	0.00786961	0.133978	24.8017	20.526	52.3715	91.6126	0.760472	0.571461	45.5973	42.7977	46.0507	42.74	46.1996	67.6263	61.6304	47.0977	48.8537	64.1585	47.4182	48.632	262.563	241.94	71.8634	244.745	68.5901	88.7562
Cetn2	0.00798932	0.133978	25.4692	20.6731	9.39563	34.485	0.759166	0.657535	29.9113	24.1348	28.7385	25.997	23.608	27.9411	31.2616	26.8227	28.7392	30.2449	27.2878	28.4543	51.391	49.5316	32.2433	60.3257	33.3184	31.9538
Arl13b	0.0080972	0.133978	24.3592	19.3845	0.712445	3.72013	0.758136	0.518518	3.19751	2.99438	2.97782	3.06269	2.7058	3.4805	3.40134	3.47083	3.09577	3.79266	3.51388	3.72227	6.75485	5.95114	4.05203	5.41409	3.46834	3.5513
Drd2	0.00824751	0.133978	23.3573	19.3306	24.1839	131.437	0.755887	0.646423	129.593	99.5894	133.63	117.705	109.424	104.458	128.547	148.692	99.9515	129.474	117.888	124.37	279.227	227.369	143.378	193.368	117.577	114.634
Pde6b	0.00837653	0.133978	24.4047	8.54508	0.0354728	0.0504804	0.753906	0.616597	0.0280477	0.0365098	0.0695456	0.078857	0.132799	0.0894875	0.0621691	0.0995124	0.0362347	0.0539884	0.0657136	0.0260289	0	0.0211531	0.0304905	0.0225721	0.0300551	0.0137643
Ift81	0.0084935	0.133978	25.3031	20.5383	4.322	11.2877	0.752732	0.648526	7.52567	7.14242	7.59346	7.46577	7.13168	9.16665	9.04407	6.93868	8.59977	9.31106	7.17109	8.60913	24.1571	18.6865	9.09358	23.3536	10.1508	10.9768
Ulk4	0.0084935	0.133978	23.8964	12.5507	0.449127	1.47861	0.752759	0.441868	1.1441	0.945941	0.905771	1.52323	1.58746	1.50182	2.05753	2.19063	2.28674	1.90971	1.47768	1.77432	1.87936	1.04786	1.3137	1.24319	1.20955	1.63751
Ift80	0.00854575	0.133978	25.1985	20.4534	1.55641	8.03524	0.751746	0.730175	6.54025	6.71551	6.74949	7.16585	6.14869	7.3519	7.23422	6.39124	7.17536	7.2422	6.40433	7.5462	13.8887	9.02152	8.182	12.4332	7.98564	7.44597
Rpgrip1l	0.00870489	0.133978	24.8788	20.1939	1.22396	4.29971	0.85298	0.767544	4.05375	3.43569	3.39114	3.17022	2.89125	3.57973	3.65085	3.23717	3.5426	4.40661	4.44156	4.30104	6.92978	6.88614	3.86537	8.37445	3.6753	3.5997
Nup35	0.00871996	0.133978	22.1582	19.0436	0.466276	2.02114	0.749965	0.619822	2.06926	1.96934	1.93842	1.68665	1.24169	1.64753	1.77632	1.67389	1.84205	2.08722	2.04084	1.92545	3.46889	2.43091	2.3513	2.68815	1.53264	1.81823
Ccdc88a	0.00879611	0.133978	24.8044	20.1335	5.68794	12.9707	0.749382	0.71912	9.34717	7.55249	6.80519	9.18236	7.50219	10.1702	10.9539	7.89779	8.51916	10.9872	9.22773	9.77267	31.3368	29.8268	9.6941	32.2476	9.72973	9.6943
Rab8a	0.00882932	0.133978	24.8395	20.162	5.19665	21.1321	0.748869	0.480388	17.0165	15.6464	18.0562	17.3544	17.4442	19.5667	18.9596	16.6771	17.17	20.0727	18.0031	17.779	34.2895	34.1862	22.5328	31.4574	20.4953	23.1859
Kif3a	0.00918861	0.133978	25.1633	20.8253	16.1975	44.367	0.745432	0.631788	32.8362	30.4391	31.4266	34.5697	30.6226	39.0837	33.5283	30.8504	31.1915	35.3074	30.2748	30.7065	76.0732	85.4933	39.4234	96.2471	37.8465	40.6102
Gsn	0.00924975	0.133978	23.4692	6.34991	7.36702	42.3941	0.744747	0.337685	46.4447	44.3492	49.2264	68.1044	68.8886	77.0751	43.3592	41.0513	41.7665	33.0846	37.3667	40.7921	38.4014	35.9145	44.2011	27.2416	45.1091	50.2155
Sec63	0.00943096	0.133978	24.9822	20.2778	4.25092	17.6525	0.742735	0.654535	14.5764	13.2124	13.968	14.9189	13.7221	16.0625	15.3655	14.0103	14.7717	15.9768	14.6881	15.156	29.5459	29.5663	15.2859	30.129	16.5375	16.1697
Osbpl6	0.00954814	0.133978	23.782	19.6821	1.42979	7.5768	0.740635	0.694442	7.16243	7.40312	6.93424	6.63608	6.69131	7.85329	6.767	6.47886	6.51092	8.08411	8.46172	7.53249	12.6694	12.2759	7.37639	11.3582	7.43348	6.54738
Pcm1	0.0095862	0.133978	24.9642	20.2632	9.77224	24.5786	0.740501	0.709614	16.8832	14.152	13.5787	17.1384	14.5131	17.5886	20.4267	15.7748	17.3238	20.1856	16.754	17.1462	53.0161	54.9886	17.86	59.4304	18.5481	18.3898
Ssx2ip	0.0095966	0.133978	25.4827	20.684	7.33244	25.5005	0.7403	0.627669	18.6408	18.7155	18.4531	19.0057	17.3211	21.8066	22.1569	18.505	19.8021	23.3944	18.9368	19.8193	40.0944	41.242	22.919	46.5749	24.3609	24.073
Pkd2	0.00962781	0.133978	24.7896	19.3324	2.98974	11.6158	0.739384	0.608235	10.1135	9.16622	9.62139	9.22435	9.66865	10.1106	11.4606	10.5487	9.30341	12.2948	11.9683	11.7551	18.535	17.7051	11.7423	17.7324	10.7747	10.6201
Morn2	0.00977066	0.133978	25.1016	20.7742	3.32441	16.3867	0.738267	0.353603	13.3835	11.6046	14.0975	13.5486	12.5546	14.8959	14.8507	14.069	12.5804	14.7978	11.5638	14.1283	23.4449	20.8786	21.4851	20.2346	16.6215	20.7689
Ccdc173	0.00981267	0.133978	24.3194	20.1269	0.836662	1.43175	0.738032	0.55853	0.594688	0.615882	0.550316	0.603421	0.764137	1.07306	1.02007	0.744314	0.752791	1.04687	0.44891	0.790869	5.92614	3.73622	1.22191	3.62821	1.06949	1.44718
Kif2a	0.0098267	0.133978	25.4094	20.6246	6.65186	22.4033	0.737749	0.676124	18.0361	16.5136	15.7573	18.0644	14.9933	20.6776	19.3054	15.4744	17.9884	21.187	18.2616	17.7016	34.4742	38.0077	20.1968	39.9615	21.7746	22.0848
Ccdc113	0.00983371	0.133978	24.3206	20.1279	1.40128	3.3051	0.737683	0.604777	1.93739	1.35315	2.47038	2.45849	2.52681	2.37616	2.55372	2.14113	2.24201	2.77667	1.49884	2.77221	11.1589	7.43827	2.52649	6.75917	3.04795	3.20689
Ttll11	0.00987937	0.133978	25.2651	21.3117	2.06716	14.0505	0.736437	0.614055	12.3095	11.2988	14.3666	12.4922	12.0337	14.2463	13.1284	12.9171	10.028	13.9464	12.7143	12.7521	18.1472	15.0884	16.4098	15.6379	17.7667	15.2909
Tctn3	0.0101808	0.133978	23.1936	12.1815	1.05821	10.6232	0.84931	0.781	10.0738	9.06317	9.62302	10.8687	11.5586	9.97045	10.7273	13.5766	10.5792	12.1348	11.7472	11.4945	8.72436	9.13899	11.0136	9.3246	10.2882	10.457
Eps15	0.0102915	0.133978	24.8562	20.9667	15.1831	49.3087	0.732379	0.6039	37.5582	41.5096	41.3091	42.4707	38.6178	47.9754	41.1048	31.5866	38.221	38.6393	39.792	39.6302	86.0115	87.8245	42.6813	87.1158	51.5982	48.8762
Rapgef2	0.0104464	0.133978	25.5824	19.1364	7.13062	32.1844	0.730851	0.675075	28.5476	24.8134	27.8347	27.3425	22.7547	26.1287	34.0075	30.4829	29.5635	38.4856	33.2272	31.0302	40.2724	44.9793	33.6763	45.6712	32.5269	30.0285
Hyls1	0.0104536	0.133978	24.5285	19.1288	0.578407	3.08535	0.730743	0.480331	2.57061	2.58135	2.83967	2.39022	2.76753	2.76068	2.66083	2.68113	3.37701	3.23864	3.25929	2.71742	4.57582	4.05658	3.50531	3.30844	3.2222	3.3629
Efhc2	0.0104645	0.133978	25.6787	20.8431	0.593925	1.35807	0.730382	0.684361	0.806057	0.695055	0.871032	0.853977	0.801111	0.711439	0.971305	0.891184	0.887713	1.03192	0.648034	1.05862	2.78685	1.98621	1.02823	3.23874	1.2498	1.12502
Nme7	0.0105624	0.133978	24.9124	20.6177	2.8507	15.6424	0.729005	0.719184	13.8842	12.0228	12.0274	12.2295	14.7661	12.5552	14.8937	13.5387	12.0422	13.8007	10.1571	14.8589	23.3908	23.998	15.5032	24.4295	15.0239	14.528
Hspa4l	0.0106901	0.133978	23.79	20.8246	8.55629	36.6354	0.728014	0.656562	35.6067	34.5266	38.5289	32.3567	29.8309	38.1557	32.2082	27.2092	28.5627	37.3042	37.7197	33.4846	58.007	60.3691	39.8948	60.3901	37.4623	33.6014
Ankmy2	0.0109773	0.133978	25.2321	20.4806	6.17074	26.2788	0.724964	0.622953	21.3583	17.6858	20.6246	20.3298	19.0015	24.2492	23.7243	21.4923	20.4692	24.5569	20.3314	21.3721	42.1851	39.7845	25.7594	42.8827	24.8154	26.1253
Nudc	0.010981	0.133978	24.7184	20.4571	38.7075	86.1379	0.724866	0.472942	56.357	49.865	61.1443	56.6411	61.1837	88.0263	70.3312	52.7609	49.3882	70.3053	52.5244	54.1407	192.302	180.739	98.2827	160.731	92.3303	98.0486
Sclt1	0.0111111	0.133978	24.9309	20.2362	1.18135	3.04143	0.723946	0.630664	2.22362	1.90939	2.00951	2.20426	2.0924	3.01133	2.8504	1.89261	1.94758	2.96891	2.18839	2.58781	6.20939	5.70244	3.24935	6.05843	2.51687	3.26752
Hipk1	0.011236	0.133978	21.8935	17.4223	3.42916	24.208	0.898272	0.790218	25.2611	21.9996	22.7077	22.1038	19.1464	20.6962	24.0533	22.3064	24.0037	27.2252	26.5044	26.2882	30.844	31.1239	22.1563	28.3578	22.6842	20.0525
Kifap3	0.0113097	0.133978	25.6146	21.1988	17.2005	93.9523	0.720824	0.635568	78.7807	72.6084	75.0774	78.3579	71.1354	87.8022	88.2866	72.5888	75.5251	84.0943	76.5624	73.0585	124.315	121.847	89.8184	144.916	93.5361	94.1139
Exoc5	0.0114704	0.134272	25.0786	20.356	4.28101	17.0134	0.779089	0.791882	15.2398	12.4678	13.145	13.7935	11.3891	13.6183	16.0091	12.6046	13.4561	15.9539	13.9334	13.7266	26.7074	29.7058	14.1107	30.9155	15.4508	14.8008
Efcab12	0.0115563	0.13467	23.7813	17.7891	0.508112	2.15893	0.85138	0.792382	1.77004	1.89332	1.61663	1.86025	1.92347	1.70591	1.73879	2.29382	1.54214	2.99362	2.01665	2.69337	3.23367	3.01709	2.14609	2.70886	1.91981	1.54814
Spag1	0.0115746	0.13467	25.2654	20.1056	1.27717	3.76181	0.719007	0.566526	3.2926	2.90167	2.4989	2.8944	2.45906	3.37015	2.75253	2.65914	3.01202	4.08785	3.40344	3.91636	6.12416	5.86833	4.22376	6.98422	3.82898	3.76535
Cep135	0.0117541	0.134848	24.8257	19.7556	0.654032	2.54087	0.717026	0.663251	2.02224	1.93604	1.95041	2.0643	2.01204	2.47308	2.56699	1.89409	1.98162	2.54024	2.29248	2.19026	4.34251	4.20273	2.62682	4.35347	2.26389	2.34221
Hspb11	0.0118079	0.134995	24.8404	20.9534	9.07104	24.4382	0.716773	0.626197	17.0549	16.7965	19.1547	18.2523	18.3619	21.4304	18.9559	16.077	16.1964	15.3898	16.3607	16.371	48.3778	47.619	21.673	55.8385	20.436	20.6877
Ccdc176	0.0120164	0.134995	24.7757	19.3216	0.800888	1.6516	0.714939	0.762747	1.38509	1.04857	0.981093	0.932586	1.24725	1.53597	1.68515	1.02298	1.2493	2.00623	1.56778	1.65709	3.85104	2.92108	1.7935	3.44864	1.1938	1.5062
Snap25	0.0121019	0.135284	24.7702	0	47.7303	874.296	0.714361	0.525398	834.36	966.663	922.003	858.814	864.765	873.74	813.188	869.213	886.313	861.349	833.263	811.89	859.033	762.528	869.825	968.831	1115.74	1021.29
Ckap5	0.0125061	0.137027	25.4545	20.6612	7.02659	33.019	0.711624	0.614212	26.9437	25.2103	25.8937	27.289	25.1669	31.0353	30.9394	25.2345	27.5579	30.7859	27.1972	28.0573	50.425	45.6696	30.6987	49.6306	34.1049	32.9849
Kif5c	0.012637	0.137216	24.7878	21.3036	28.2238	159.552	0.710338	0.597632	132.919	136.236	151.709	144.031	135.442	158.815	136.823	114.329	119.867	145.418	137.487	134.369	240.497	253.425	154.044	259.025	175.121	156.049
Cep89	0.0130742	0.138009	25.307	19.7359	1.13871	5.33942	0.706626	0.689617	4.88067	4.72542	4.00518	3.98119	4.67075	5.40563	4.96488	4.32599	4.80375	6.74604	4.94407	5.33685	7.57813	6.44553	5.80465	6.89821	5.85559	5.61887
Ccdc151	0.0131999	0.138711	25.2313	18.4722	1.565	3.76212	0.705213	0.624082	2.99974	2.0897	2.15957	2.0332	2.78336	3.5328	3.51255	3.44988	2.98162	5.09414	3.77392	4.47574	7.24443	6.56533	3.99292	6.20302	3.39146	3.70551
Coq10a	0.013456	0.139352	24.0794	7.28147	1.65979	11.6244	0.922414	0.802786	11.8609	12.4974	12.352	13.5389	13.6398	12.7132	11.8849	13.4248	12.3244	12.2845	10.5611	11.2669	9.1808	8.68751	11.9903	8.66061	11.8389	12.7135
Mns1	0.0135806	0.139933	25.0352	19.9224	4.47076	5.14671	0.702165	0.7089	1.00505	1.72507	0.763699	1.95526	1.85456	2.73481	3.02794	1.93524	2.16395	5.60377	2.49063	4.38187	24.301	10.0069	3.48949	16.884	4.404	3.75857
Ttc8	0.0146694	0.143533	24.8579	19.7813	1.86594	10.4723	0.694726	0.529077	8.11123	8.59754	8.49633	8.74572	9.03901	9.27106	9.72934	9.53748	8.76776	9.9877	9.94585	9.27953	17.1145	15.4487	10.2759	15.0275	10.2477	9.9869
Fam49b	0.0147681	0.143971	24.9871	20.2818	12.0711	55.0668	0.693845	0.671102	47.5977	43.5732	45.8543	47.7283	42.6414	46.3775	52.6556	52.266	47.2645	50.1316	46.4085	46.7984	82.3798	79.4261	49.7598	83.4202	51.3813	51.4262
Spata7	0.0147681	0.143971	25.0112	20.3014	3.23093	10.6482	0.693837	0.551954	6.83818	7.16956	7.26255	7.92624	7.86971	8.30455	8.346	8.5802	8.29982	7.98332	7.27769	7.39447	20.038	19.7416	8.76035	20.4742	9.10835	9.91139
Myh10	0.0148758	0.144161	25.4001	20.2127	25.3157	81.1736	0.692942	0.539602	60.6953	52.9481	60.6712	62.0378	56.108	74.7028	74.2414	66.1858	53.6955	80.2152	68.4351	66.5376	131.523	127.94	85.2721	130.911	87.2066	84.0021
Cep63	0.0149665	0.144447	24.8886	19.8057	4.6375	16.4646	0.692158	0.599047	11.8128	9.46302	11.9754	11.6962	11.8511	14.4443	15.8914	13.405	11.6532	16.7362	11.7696	11.5585	32.2159	26.2007	18.1589	27.8299	14.897	16.2958
Arl2bp	0.0150553	0.1445	25.3481	5.24455	5.52302	65.6672	0.73841	0.809488	67.2055	73.7789	75.3767	70.055	69.3643	72.6074	63.1905	62.4416	66.4128	55.8725	65.9894	66.3568	55.0443	58.2582	67.7218	57.405	64.0191	67.5731
Tubgcp3	0.0150798	0.1445	24.2803	19.3216	1.98617	13.6196	0.713291	0.810024	12.2022	12.3156	11.2868	12.5875	12.0406	11.7196	12.1715	13.5197	13.3298	13.3503	13.1007	12.4943	19.9657	19.8016	12.9078	20.2386	11.5558	11.0802
Pibf1	0.0151097	0.1445	25.2914	20.5288	1.627	5.76151	0.69121	0.651652	4.11382	3.55052	3.77329	4.40905	3.72534	4.75288	5.34313	4.32262	4.12941	5.05643	4.06773	4.03242	10.2006	9.5528	5.1681	10.7343	4.64351	5.89643
Myo5a	0.0153192	0.145061	25.5435	19.9204	10.4113	56.0754	0.689859	0.746838	48.1316	46.1662	45.4554	46.235	41.9788	49.0106	54.5451	46.8918	48.7655	57.7779	53.2996	50.147	73.7384	82.1813	49.6655	83.3258	56.1593	51.2227
Gas8	0.0154244	0.145061	25.4013	20.618	6.47869	13.7282	0.688799	0.557114	7.467	6.45579	7.29029	7.53456	8.40748	13.0463	10.8071	8.26482	7.91932	11.0033	8.80581	7.4878	27.6307	25.0874	13.1082	29.2202	14.0403	14.2218
Ttll4	0.0154332	0.145061	23.6007	12.771	0.5144	3.05122	0.688633	0.632885	3.45261	3.17206	2.50646	3.43018	3.01477	2.87501	3.25556	3.28132	3.77094	3.59756	4.39709	3.88627	3.15716	2.92785	2.82051	2.96238	2.18419	2.48376
Kif5b	0.0154684	0.145075	24.1313	19.9712	23.5668	69.161	0.688295	0.577801	51.3717	57.6862	63.1606	67.8382	63.3728	75.2552	56.0119	50.1452	52.3591	60.2266	66.81	69.6619	136.464	175.69	71.2054	125.769	65.6556	65.89
Fgfr1op	0.0159428	0.146489	23.8219	18.9569	0.695855	4.6995	0.68519	0.621941	3.91668	4.87231	4.43099	4.03852	4.759	5.34967	4.075	3.93641	4.90654	5.2229	4.87725	4.9195	6.89927	6.75536	5.31603	4.89269	4.64641	5.27445
Fam179b	0.0162562	0.147516	24.9241	19.0406	2.4718	13.1259	0.817801	0.817201	12.8747	11.9841	11.2702	11.2232	9.86533	10.4575	13.695	11.9332	12.6097	15.086	13.928	13.7954	16.3361	18.0032	12.2593	19.2479	11.9387	12.4034
Ehd3	0.0163073	0.147552	24.6311	6.66427	1.04169	25.4765	0.726782	0.817675	25.3645	27.384	25.6896	26.9685	24.9109	26.402	25.7281	25.2409	26.7089	25.689	24.7465	24.4979	23.7355	22.5668	24.4217	23.99	25.0979	25.886
Cep164	0.0163247	0.147552	24.8879	19.8051	0.70197	3.01973	0.682479	0.556381	2.43626	2.59485	2.29534	2.52728	2.5804	2.89955	2.50218	2.79831	2.55159	3.07244	3.05115	2.89347	4.99582	4.63919	3.10383	4.46613	2.62358	3.35575
Sass6	0.0163474	0.147552	23.6988	18.1045	0.166427	1.11859	0.68212	0.53644	0.807089	1.14422	1.01922	1.18913	1.09811	1.14695	1.07718	1.02568	1.15988	1.31334	1.19856	1.12272	2.20833	1.96924	1.33838	1.39967	0.881271	0.922813
Cyld	0.0164879	0.14799	25.2606	18.0916	8.92743	49.8749	0.681479	0.718222	48.2514	36.5881	43.4487	46.1877	36.0401	41.9705	56.9194	53.636	42.6979	57.0677	49.7175	50.2608	65.7814	62.2586	56.4549	61.6289	48.5518	46.5423
Ccdc146	0.0170283	0.149912	23.3173	18.1842	0.0959239	0.112148	0.678331	0.800862	0.058426	0.0404138	0.0702156	0.044422	0.165324	0.0616835	0.0734186	0.0252789	0.115191	0.230249	0.0460011	0.248378	2.09192	0.0572711	0.0803412	0	0.10483	0.0128378
Map1b	0.0171856	0.150053	25.2757	20.1138	32.5122	99.457	0.67752	0.797007	75.9044	78.6251	68.1678	81.7902	68.4006	90.0295	85.7411	61.0792	84.3434	101.012	99.8995	85.8478	155.182	194.994	80.7215	191.853	96.5442	88.2288
Ppp2r1a	0.0172088	0.150053	24.3195	7.74114	17.6232	266.006	0.67738	0.730526	265.606	276.992	278.598	274.3	286.834	281.301	275.225	277.015	280.988	265.346	272.041	260.966	185.519	189.905	269.704	194.55	284.534	282.124
Glis2	0.0172878	0.15036	25.6229	7.34042	0.655146	3.4673	0.67689	0.524938	3.58647	4.40684	3.99374	4.26461	4.54357	3.95422	3.15836	3.85812	4.11535	3.39583	3.58532	3.67718	2.14823	2.6973	3.26691	2.52428	2.86722	3.10323
Rfx4	0.017424	0.150962	23.7504	19.278	1.07583	7.2992	0.693451	0.823967	7.16786	5.73371	7.2086	6.87875	6.42361	5.89873	7.41176	8.14387	5.94813	6.65831	6.26212	7.34868	10.7069	10.4738	7.33114	9.34837	6.84126	6.98059
Cntrl	0.0175305	0.151206	24.5006	19.8869	0.553763	1.67256	0.675525	0.66085	1.03856	1.20311	1.24955	1.45721	1.40742	1.81556	1.56054	0.990886	1.38557	1.60004	1.45247	1.4837	3.99184	3.60577	1.29012	2.9293	1.45859	1.78918
Ipo5	0.0178223	0.152119	25.6833	20.8469	3.65989	28.2568	0.699546	0.825034	25.7814	24.4884	23.6549	24.5174	23.7597	25.8439	27.2262	22.5071	27.6027	26.4433	24.7442	24.8546	34.9214	35.4351	24.7334	39.0447	27.8148	27.4022
Dstn	0.0183598	0.153399	24.0837	21.465	19.6156	80.5709	0.670171	0.653414	74.1806	78.0987	74.6701	73.3985	67.6915	77.5412	71.3505	62.7089	74.6435	64.5042	64.0212	66.5455	122.852	122.315	70.9679	118.229	79.3151	77.432
Abcc4	0.0184078	0.153469	24.3101	17.7977	0.469857	2.39725	0.669952	0.558703	2.01848	2.25381	1.81087	2.27658	2.42704	2.06512	2.22736	1.80552	2.28252	2.58698	2.84889	2.82795	3.18159	2.89519	2.47227	2.46051	2.2916	2.47943
Cetn3	0.0184078	0.153469	25.2219	20.4724	21.7317	60.921	0.669939	0.621339	33.3118	32.505	32.6693	43.9491	36.9207	41.2074	52.9247	41.229	42.347	46.8312	35.3384	38.2366	124.064	121.954	45.91	132.532	48.7955	54.1275
Ccdc39	0.018789	0.154775	25.1544	19.6169	2.00968	5.09454	0.667773	0.687354	3.59183	3.15565	2.60846	3.30431	3.1479	4.01619	4.31488	3.59944	4.0573	5.98595	4.33136	4.49797	11.1145	9.51483	4.52116	10.61	4.16751	4.50759
Enpp5	0.0191397	0.155921	25.3517	20.5777	24.3185	131.199	0.666158	0.556754	107.787	92.5206	113.963	115.835	110.847	122.74	126.856	113.031	98.3168	112.018	111.009	110.114	174.296	180.447	133.268	190.448	130.809	135.45
Pard3	0.0191544	0.155923	24.5236	19.125	2.21466	12.7533	0.666002	0.622958	11.7937	9.95845	11.2365	12.0635	10.2504	12.5679	14.0659	12.0598	10.5103	12.9054	12.1236	12.1497	18.1175	17.7652	13.4747	14.6511	13.2236	12.3905
Ccdc65	0.0193488	0.156463	24.6151	20.3716	0.821076	2.33457	0.721203	0.831775	1.98041	2.40609	1.51342	1.93845	1.93427	2.33231	2.09999	1.10874	1.9917	2.46181	1.75467	2.31405	5.75235	3.51996	1.97665	3.8803	2.59401	2.45873
Rab28	0.0194592	0.156745	24.969	20.2671	5.59658	37.306	0.663857	0.464703	35.9053	32.6736	34.5101	34.1988	29.1439	32.1101	38.2565	35.9407	34.1631	35.6021	32.6785	35.8115	44.949	44.366	43.107	48.3637	37.6653	38.8625
Traf3ip1	0.0196571	0.156808	25.0077	19.9005	1.7513	6.04439	0.662147	0.5306	4.32021	4.92134	4.72458	4.61711	5.30357	6.03961	5.51034	4.6401	4.7389	6.27247	5.80992	5.51052	9.71282	10.0335	6.66182	9.4936	5.80971	6.56957
Rpgr	0.0196819	0.156808	25.4191	18.6096	2.66789	10.5126	0.661739	0.690196	9.60272	6.89685	7.66822	9.00316	7.80068	8.36031	11.5798	10.2631	9.16562	12.1698	10.3715	10.8858	15.9824	15.2902	10.9934	15.1747	8.81044	9.95179
Prkaca	0.0200559	0.15797	24.6857	7.85769	11.1862	95.9638	0.659108	0.771442	101.778	101.322	97.5674	96.5728	108.497	113.821	101.31	96.2068	103.373	97.1532	97.3119	101.464	57.603	65.2408	97.7116	61.7312	101.934	100.595
Trappc10	0.020393	0.158892	24.4402	10.8914	1.89901	24.1219	0.657165	0.575626	25.1863	23.4874	23.2469	25.3204	24.3331	25.7883	25.8572	25.4214	24.3653	25.9955	26.0603	26.4718	21.7192	23.5674	24.279	20.6188	23.6371	22.3919
Pik3c3	0.0205854	0.159109	24.9574	19.8605	4.20333	23.2417	0.65581	0.574733	19.1792	16.0145	19.3875	18.4066	19.8493	22.9393	22.9636	20.1834	18.8478	21.6467	19.0887	19.7425	34.9048	34.3856	24.2993	32.1907	22.0327	24.3737
Gorab	0.0205922	0.159109	25.5425	21.1391	0.827716	5.447	0.669262	0.839577	5.2226	4.07897	4.51006	4.71624	4.41733	4.69308	5.12624	4.71514	4.81591	4.55016	4.40653	4.62038	7.43101	7.25386	4.10023	8.25447	4.99113	5.49335
Cluap1	0.0206718	0.159133	25.5794	20.3554	5.05769	18.6701	0.654901	0.483432	13.8949	13.2852	13.3047	13.7768	13.346	18.1066	17.0825	13.6366	15.0759	18.9228	13.9789	16.0693	25.2661	28.2465	21.0834	27.731	19.946	20.5442
Cltb	0.0208451	0.159531	24.3839	21.7326	22.6613	90.937	0.653273	0.478659	83.2154	84.6821	82.4348	78.6365	74.1779	102.496	79.3356	70.7145	72.3548	73.6803	74.052	76.1527	131.79	136.543	92.7214	124.436	96.3462	103.592
Ccdc17	0.0211991	0.161104	24.7546	8.66758	0.09892	0.556984	0.651407	0.777418	0.563665	0.71238	0.394227	0.779253	0.657289	0.741708	0.609562	0.556897	0.744805	0.55265	0.538211	0.569264	0.443621	0.567175	0.586029	0.465921	0.415869	0.528199
Rabgap1l	0.0214622	0.161657	25.4228	20.6355	6.91395	25.1983	0.713035	0.844123	21.0689	20.0658	17.5187	21.2614	16.0223	19.067	23.6436	19.7527	22.13	21.5803	20.7291	20.8766	37.7413	42.2412	19.6456	49.0984	21.6502	21.187
Hk1	0.0215612	0.16188	25.4425	21.8662	10.9099	82.6647	0.649573	0.522052	77.2272	74.9816	72.6774	73.945	73.9281	87.3527	85.8925	69.041	74.7698	88.1291	72.819	71.9063	90.241	88.772	82.7845	105.57	101.918	97.402
Sptan1	0.0216392	0.162263	25.4781	20.6803	32.839	157.445	0.648951	0.620282	134.816	118.499	120.461	134.385	127.145	155.705	147.922	119.159	122.079	160.779	131.74	131.908	217.133	212.397	154.415	230.741	168.479	167.33
Plk4	0.0218008	0.162969	25.5877	20.362	0.670835	1.9186	0.64802	0.683352	1.53322	1.11494	1.07572	1.24146	1.32816	1.19322	1.53806	1.74921	1.44235	1.61277	1.36851	1.283	2.58575	3.51573	1.75736	3.94342	1.66994	1.74727
Map9	0.0220226	0.163639	25.5341	20.3194	6.635	24.4437	0.668831	0.846148	21.1278	18.6034	18.412	20.3071	15.0398	18.2628	25.0938	19.9287	20.5432	24.5717	20.5273	20.7748	35.4302	38.5538	20.976	44.9951	22.9309	21.1347
Dynll1	0.022189	0.164345	24.155	22.2974	11.4224	68.188	0.646144	0.646707	74.3319	72.1572	83.2362	60.9812	56.6161	50.4671	62.3825	66.7413	62.2737	61.2033	64.7076	63.6353	80.3302	77.3365	69.3136	101.906	68.8279	67.5266
Ift88	0.0224215	0.165291	25.3075	19.7363	1.56327	6.54308	0.644703	0.548099	5.15218	4.68474	4.56904	5.23913	5.00466	5.63119	6.39549	5.13211	5.46057	6.75507	5.39237	5.39543	11.0718	8.98689	6.72641	9.43836	6.72227	6.70124
Mak	0.0226503	0.165827	23.327	19.6768	0.572927	1.44972	0.851983	0.848146	1.15796	1.32972	1.50305	0.919881	0.985468	0.77122	1.01855	0.916265	1.39021	1.54822	1.27434	1.34774	3.35178	1.51437	1.34113	2.18916	1.55386	1.101
Ccdc81	0.0228312	0.166294	23.8718	17.8568	0.190305	0.278656	0.767951	0.849924	0.152425	0.107283	0.165916	0.144635	0.250245	0.263516	0.283724	0.133017	0.246608	0.597562	0.190187	0.465201	1.75675	0.334166	0.201132	0.161758	0.300112	0.228736
Nek1	0.0228955	0.166511	24.9671	19.4708	2.58326	8.07843	0.641661	0.615276	6.22973	6.14329	6.0526	6.91716	6.3973	8.24216	7.46246	6.14526	6.50468	9.17033	7.97761	7.20397	14.267	13.821	8.11258	13.188	7.75706	8.17919
Myrip	0.0234393	0.167886	25.1828	22.8454	0.922781	10.8983	0.638783	0.619001	11.2772	12.0288	9.82572	10.0845	9.52597	9.43126	10.0404	8.7955	11.3575	10.9725	10.8677	10.0298	10.6674	10.9767	10.4265	13.7327	11.9778	12.5551
Lrba	0.0235009	0.167886	24.7215	17.7054	0.841611	6.16694	0.860732	0.852538	6.01564	4.86339	5.49172	6.13216	4.62647	5.478	6.99955	6.07194	5.38233	7.10801	6.73348	6.55262	7.87097	8.33021	6.30745	7.60953	5.68593	5.72855
Iqce	0.0241818	0.167886	24.2088	13.8706	0.765413	6.95718	0.635127	0.691143	6.43734	6.60377	5.65093	6.12081	7.42479	7.12266	7.01981	6.85341	6.60593	7.821	7.91401	7.80023	6.60289	6.1552	7.47674	5.86431	6.69465	6.66752
Grk4	0.0244853	0.167886	25.4685	20.2672	0.15501	0.617086	0.633376	0.851094	0.537109	0.422808	0.411586	0.431173	0.561219	0.576088	0.54115	0.488964	0.465288	0.547016	0.664915	0.480336	1.18155	0.788896	0.501542	1.01898	0.582513	0.663862
Cep57	0.0244964	0.167886	25.2639	20.1044	2.51622	9.61219	0.633146	0.690855	6.78829	5.64309	6.34142	7.86307	6.1478	7.63254	8.6459	7.56554	8.10334	8.19814	7.08101	7.04471	15.8587	16.9848	8.34654	18.366	7.50944	8.33206
Trappc9	0.0245074	0.167886	25.0448	7.972	4.26433	26.6377	0.633103	0.617949	29.6451	31.7564	28.4898	28.4874	32.6599	29.7284	27.8527	27.7425	33.5938	27.8292	28.7978	29.5186	16.2415	17.7677	23.8733	15.3102	27.8043	26.451
Exoc6	0.0245241	0.167886	25.3452	20.5724	4.44481	16.6772	0.63283	0.607438	13.8533	12.8781	13.0798	14.1205	11.244	11.663	16.3102	13.671	15.6061	14.0523	12.1888	13.1882	26.2424	22.5951	14.6621	26.6675	17.7261	16.6297
Ddah1	0.0248062	0.167886	23.7969	21.5881	6.01237	41.0057	0.858905	0.859858	41.9483	44.0469	43.1996	37.0844	34.0215	35.561	38.607	33.6617	39.1131	35.4096	38.7764	40.5359	53.7846	55.7093	36.5728	58.9099	38.555	39.6769
Nbea	0.0248464	0.167886	25.8963	18.5469	5.74769	35.933	0.630544	0.847566	35.0528	28.7774	31.0543	33.3216	27.2482	28.6302	41.5954	37.663	33.8466	43.1667	37.6386	35.8933	41.7122	46.3364	35.8764	46.9329	36.5156	33.7544
Nme5	0.0249078	0.167886	25.3425	19.7636	2.54732	9.97656	0.62999	0.741476	8.42392	5.12413	6.97715	8.50962	8.00393	6.76763	8.61435	8.82126	8.1667	11.1201	6.36964	7.90427	19.4501	11.3835	10.9966	15.6672	10.2455	9.32796
Grxcr1	0.0249972	0.167886	23.2376	18.8617	0	0	0.629056	0.632456	0	0	0	0	0	0	0	0	0	0	0	0	0	0	0.0467569	0	0	0
Havcr1	0.0249972	0.167886	23.2376	18.8617	0	0	0.629056	0.632456	0	0	0	0	0	0	0	0	0	0	0	0	0.0277753	0	0	0	0	0
Umod	0.0249972	0.167886	23.2376	18.8617	0	0	0.629056	0.632456	0	0	0	0	0	0	0	0	0	0	0	0	0	0.0230422	0	0	0	0
Cyfip2	0.0252159	0.16864	25.6538	20.4146	34.3029	210.827	0.627369	0.752842	181.872	167.666	184.871	182.027	159.534	167.083	212.892	204.993	169.316	206.333	192.017	174.009	272.302	283.362	195.604	323.668	218.089	197.415
Cenpj	0.0252327	0.16864	25.3354	19.7581	0.436635	1.35166	0.627272	0.612119	1.00507	0.88428	0.900976	1.07915	0.781101	1.0475	1.49183	1.03403	1.06127	1.23267	0.96684	1.12132	2.57694	1.83396	1.20398	1.8743	1.49564	1.43153
Myb	0.025588	0.169839	23.2735	17.7796	0.0827781	0.344584	0.62586	0.830342	0.320959	0.317763	0.230854	0.267935	0.419809	0.203417	0.39918	0.111662	0.376145	0.588931	0.256506	0.369948	1.80056	0.518814	0.302431	0.255427	0.22747	0.168058
Wdr60	0.0256163	0.169839	25.0221	19.5137	2.17361	5.3713	0.625786	0.569702	4.55755	3.25781	3.39007	3.81847	4.21973	5.38373	4.39001	4.0919	3.72671	6.4065	5.35916	5.4281	10.7894	9.34615	6.27388	10.0203	5.21326	5.4607
Wdr34	0.0257524	0.169917	24.2603	8.88064	4.428	22.1873	0.624911	0.796068	22.3544	24.2152	21.5865	21.2442	27.8314	21.1419	22.8739	28.3742	27.6063	23.7005	22.408	24.6237	9.1393	9.0687	22.2648	8.93791	21.2212	23.8833
Gnb1	0.0258245	0.169943	23.9997	3.4377	10.164	220.402	0.679279	0.864234	233.296	239.381	224.684	233.075	201.123	224.936	226.749	212.536	224.025	214.231	205.211	205.608	210.335	199.938	216.782	215.657	240.798	231.111
Tmem218	0.0259116	0.170284	25.4794	21.0869	1.79596	16.2019	0.623863	0.606096	13.4042	13.5123	14.4783	14.0409	14.1764	16.5814	14.7641	14.1737	14.2301	13.7971	14.149	14.89	22.2317	16.4366	15.7897	20.1926	16.8425	17.6562
Cep70	0.0260713	0.170544	25.4331	19.8342	2.9551	8.29758	0.62286	0.730518	5.51171	4.47457	5.14438	6.07653	5.7335	7.02484	7.54766	6.5034	5.75087	7.19612	6.96575	6.47024	16.3161	14.0381	6.76705	17.7234	6.29263	7.16607
Magi2	0.0261513	0.170883	25.7545	20.0849	4.93754	22.8401	0.622649	0.70319	18.7302	17.595	18.4341	18.3887	17.2185	16.723	23.0578	19.3801	18.8536	22.6798	20.8789	19.669	30.0358	34.0528	20.1251	37.2821	22.9288	21.2148
Nme8	0.0261792	0.17092	22.7844	17.0433	0.022639	0.0193459	0.837533	0.865279	0	0	0.0127126	0	0	0	0	0	0	0.0392222	0	0.0709975	0.125399	0	0	0	0	0
Iqcb1	0.0262487	0.17092	25.7392	20.4826	4.42294	14.3905	0.621992	0.573622	9.83875	10.1145	9.33453	10.0188	9.50512	10.5269	12.9262	10.7893	12.1611	13.0228	10.4805	11.1224	20.0097	22.8645	13.308	26.2624	13.938	13.8123
Rpgrip1	0.0264037	0.171389	23.862	9.4944	0.0316965	0.0981729	0.621366	0.753153	0.0965968	0.0778791	0.106843	0.107025	0.0805954	0.156861	0.169859	0.131099	0.150522	0.111195	0.0785332	0.0458504	0.0714545	0.0854424	0.105817	0.0553398	0.0998371	0.0523086
Nubp2	0.0264062	0.171389	24.8375	8.30133	2.54789	16.6765	0.622129	0.86695	15.3502	18.0507	18.5402	19.5591	19.4626	18.0701	15.168	19.9834	17.6436	16.3514	18.277	19.0259	10.232	9.75524	16.8603	9.77423	15.967	18.0522
Arl6	0.0265706	0.172068	24.7023	20.4438	4.29159	25.6403	0.620798	0.674124	25.0282	22.0719	22.1788	21.9555	20.4978	22.087	27.6282	22.2186	25.7567	24.5685	21.4629	21.9855	34.1727	36.7334	24.7537	35.0103	25.7473	26.4114
Rilpl1	0.0274544	0.174669	25.066	20.7448	5.64813	21.8296	0.616205	0.327486	19.5869	15.9107	19.2689	17.6679	20.9437	22.5349	17.5279	18.5325	14.5891	22.7852	19.0981	19.5206	28.8465	28.2432	28.5183	27.178	25.5892	28.8973
Cby1	0.0285795	0.17821	25.6829	20.8466	7.54341	37.4744	0.609319	0.50396	27.8573	25.6614	28.6282	27.4789	29.0667	36.5162	36.5093	28.2676	28.2352	33.9125	25.9999	30.8796	50.4073	47.7139	37.2501	50.1409	40.612	44.4182
Prkar2b	0.0288733	0.179062	24.6962	19.6527	13.5193	64.2687	0.608205	0.846199	68.4715	46.2264	54.003	54.9402	47.179	50.2505	72.2686	62.0729	57.607	64.74	54.0215	59.9963	90.1265	96.8982	64.6216	100.345	60.7402	58.4387
Lca5	0.0290057	0.179431	25.4573	19.448	0.970049	3.52125	0.607227	0.852797	2.68835	2.60112	2.57139	2.6771	2.63785	2.81168	3.42912	2.94219	3.09725	3.65158	3.01297	3.32639	5.61062	5.41846	2.89309	6.6316	2.60491	2.85258
Nphp4	0.0292593	0.180077	23.3158	11.5036	1.04507	4.53528	0.606023	0.661047	3.91166	4.66266	4.38582	5.09312	4.66499	3.86944	4.87872	5.86129	4.94524	5.54433	5.96133	5.36702	2.98438	2.67726	4.57901	2.955	4.54843	3.99717
Dync2h1	0.0295152	0.180776	25.92	19.3889	0.971131	4.04394	0.621507	0.876197	3.74563	3.04353	2.69106	3.32055	2.78622	3.1836	4.25283	3.43817	3.66777	4.77917	4.13319	3.94586	5.28994	6.00398	3.69427	6.88114	3.69973	3.66286
Psen2	0.0295152	0.180776	22.7656	5.4349	0.597266	7.56279	0.636807	0.876244	6.88945	8.58426	7.87222	8.92908	8.77975	9.27325	7.35925	6.59813	6.99325	7.27354	7.06806	7.1519	6.79457	5.98419	8.43309	5.8418	8.26529	8.82327
Haus5	0.0301717	0.182313	23.0877	10.2887	0.340738	1.57365	0.747084	0.878236	1.39898	1.30346	1.46221	1.99145	1.90747	1.60769	1.87816	1.79317	1.9065	1.63108	1.80041	2.18738	1.09183	0.720265	1.5538	0.50269	2.02464	1.76858
Ttll7	0.030695	0.183714	24.6546	20.0119	8.79178	53.2341	0.660606	0.880003	46.7134	44.8047	43.357	52.3795	44.5719	55.1199	51.5593	45.8644	44.7711	46.6392	49.8613	49.0937	74.464	92.2724	44.4773	83.061	48.5045	47.2271
Pkm	0.0314094	0.185658	25.0258	20.7115	55.4757	440.393	0.595703	0.549857	378.341	365.793	396.796	374.735	424.883	464.799	407.087	394.957	369.888	414.735	391.041	383.896	549.463	567.546	457.653	571.296	442.485	469.419
Hif1a	0.0314353	0.185658	24.7724	20.1075	6.41548	28.034	0.712148	0.882378	23.6333	19.8718	19.026	24.2733	20.5974	23.1317	24.3637	22.7328	24.0392	22.8379	21.6801	23.4492	49.2607	54.8963	18.8884	57.7241	20.5663	20.1065
Cdk5rap2	0.0315412	0.185977	23.8257	20.0975	0.764553	2.86273	0.595324	0.493404	2.45467	2.20908	2.41327	2.90386	2.66726	3.73141	2.81025	1.94667	2.14128	2.56038	2.49699	2.61685	7.41283	6.34063	2.91734	4.00481	3.16051	3.07677
Exoc6b	0.0317196	0.18638	23.9552	20.2067	1.74524	20.0991	0.747008	0.884043	18.0899	20.309	18.9672	19.4743	19.2917	19.6248	19.147	17.6024	19.635	19.1241	19.3667	18.732	25.9719	30.9406	18.8566	28.4114	17.2632	18.5148
Arl3	0.0321029	0.187983	23.5463	19.1123	8.902	142.79	0.592976	0.516686	128.473	118.045	149.577	136.421	137.075	174.721	160.184	138.857	114.384	149.916	119.866	136.441	263.217	240.93	196.101	154.991	120.864	166.094
Tex9	0.0325992	0.18929	25.5835	19.9515	2.02909	4.2948	0.590375	0.75795	2.07415	2.44301	1.74863	2.59338	2.79824	3.34402	3.46948	2.53739	3.07137	4.12523	3.15889	3.50477	9.8835	7.80141	3.05512	10.9586	3.20071	3.41593
Tmem67	0.0327248	0.189655	22.8266	17.0749	0.541991	3.59644	0.941957	0.887296	3.41352	3.46013	2.73731	3.44922	2.86083	2.98765	3.53098	3.29838	3.42967	4.0924	3.73973	4.35551	4.51949	4.23778	3.40975	4.3317	2.98001	3.03846
E2f4	0.0334524	0.190618	24.5569	18.3692	1.80129	16.2616	0.669856	0.88888	14.9636	14.429	15.0676	15.1355	18.0085	14.301	15.3313	16.8683	14.9125	16.8619	18.5386	15.924	22.9391	21.0595	16.5301	20.6878	15.2136	14.9177
Gsk3b	0.0343361	0.190618	25.5805	18.3207	5.32224	44.664	0.660087	0.891993	41.1646	38.2793	40.4725	44.6286	34.4734	40.7994	48.7982	45.0682	40.5305	47.6004	45.6411	44.6722	53.2739	57.4685	42.9982	53.5009	43.7609	42.4148
Gpr83	0.0344451	0.190618	23.7248	12.4605	7.04175	38.9966	0.582	0.768238	42.5644	32.4907	34.6975	40.8219	29.3895	25.3326	42.4259	60.0983	41.7753	47.1092	42.4058	43.9998	23.2961	37.8584	34.3447	35.546	29.8254	31.7765
Lrrc34	0.0345216	0.190618	23.1857	18.0816	0.0820215	0.104477	0.77729	0.892458	0.0430756	0.0577395	0.0685696	0	0.0656036	0.0624883	0.112824	0.0189388	0.0767039	0.275034	0.0478472	0.155685	1.38697	0	0.129275	0	0.173994	0.0590164
Hspbp1	0.0346332	0.190618	25.0356	6.77372	12.1253	60.1865	0.780504	0.893214	64.7473	70.9254	69.0508	65.0897	78.5424	65.0921	56.6558	70.2835	68.4632	57.1337	60.7769	59.2285	31.7603	32.6486	65.9734	30.873	63.0767	67.8027
Ocrl	0.0346704	0.190618	25.0682	19.1507	4.66036	20.1491	0.675037	0.893398	18.0844	16.7256	14.9886	16.4792	15.8351	16.2456	19.6753	18.3964	18.6387	20.7968	19.6577	18.5327	28.4312	31.7213	16.8873	33.396	15.8887	16.706
Guca2b	0.0348732	0.190618	24.7853	22.8792	0	0	0.579676	0.632456	0	0	0	0	0	0	0	0	0	0	0	0	0	0	0	0.213367	0	0
Ldhc	0.0348732	0.190618	24.7853	22.8792	0	0	0.579676	0.347442	0	0	0	0	0	0	0	0	0	0	0	0	0	0	0	0.0646895	0.0377663	0
Cep78	0.035304	0.191856	25.044	19.5308	0.774615	4.4143	0.577962	0.600791	3.54746	3.88148	3.40959	4.00409	4.02755	4.38689	3.81041	4.07016	4.10935	4.84811	4.38872	3.78211	6.15296	6.50766	4.59666	5.93202	4.17232	4.63638
Adgb	0.0354569	0.192198	23.2123	18.1024	0.076366	0.0871651	0.784426	0.896407	0.0211379	0.0488821	0.0575352	0.0558827	0.0638718	0.0148489	0.0389491	0	0.0552235	0.136666	0.0433623	0.234423	0.915261	0.0508911	0.0538425	0.0546078	0.106525	0
Tubgcp5	0.0356104	0.192684	25.7316	19.6575	0.972556	9.02256	0.576631	0.656553	8.16423	7.57023	8.61917	7.9215	7.63979	8.69472	8.90664	8.76825	8.31621	8.90636	8.85406	8.78565	10.8893	9.67251	9.48824	11.1395	8.77522	9.04936
Mapre3	0.0373195	0.197462	25.3438	20.9747	6.54819	91.6309	0.569087	0.845367	83.2551	77.506	88.0577	86.6228	87.2501	89.6406	88.5471	82.8042	85.4344	88.8308	85.9212	79.7328	104.487	108.863	86.1294	115.165	92.4469	87.194
Hhip	0.0374837	0.19794	23.466	20.1676	0.43043	2.48961	0.568309	0.61121	2.30333	2.2408	2.74921	2.84958	2.38586	2.87803	2.29022	2.20468	1.9755	2.18185	2.42766	2.52081	4.6442	4.81957	2.6809	3.59736	2.46883	2.34003
Dzank1	0.0375248	0.19807	23.6768	13.189	4.20844	56.3964	0.568148	0.738855	60.9421	54.553	49.2467	52.9868	49.4036	52.1047	62.8347	57.1042	59.8046	63.2989	60.8693	60.565	44.5626	57.1474	55.0363	55.397	51.7931	51.1573
Iqch	0.038103	0.198725	24.0658	19.917	0.0133775	0.0203803	0.752047	0.906423	0.0224781	0	0.0181966	0.0126514	0.0278609	0.0111486	0.0233949	0.010177	0	0.0412617	0	0.0101974	0.0647261	0.0334156	0.0685225	0.0552369	0.0337226	0
Efcab2	0.0389273	0.200646	24.6953	20.4379	1.13339	4.91089	0.76269	0.90961	4.31182	4.36509	3.67306	4.52248	3.63938	4.76856	4.5298	2.90655	4.78612	4.10574	4.44827	4.83295	8.96125	8.42617	3.94073	8.5339	4.52697	4.37479
Ppef2	0.0391316	0.201313	24.757	17.7309	0.225562	0.642679	0.56141	0.483697	0.477227	0.36049	0.469592	0.705794	0.426324	0.702289	0.622694	0.77597	0.492624	0.799254	0.83662	0.756737	0.979119	0.921124	1.17024	0.556758	0.702475	0.764302
Ttll1	0.0391644	0.201353	24.5765	20.3397	2.46794	23.0545	0.573212	0.910126	22.1803	21.0939	20.6013	21.5702	19.3441	21.275	22.5467	21.9001	23.9064	21.6991	20.2348	20.6495	29.3689	29.6099	21.7461	33.0825	21.248	20.4254
Cst11	0.0392367	0.201482	25.4004	18.596	0.0892783	0.134868	0.561227	0.660354	0.0751676	0.0635714	0.0602089	0	0.0588498	0.0878509	0.180726	0.129723	0.126743	0.157055	0.118308	0.140202	0.152646	0.480521	0.0943233	0.17275	0.182882	0.172983
Rab27a	0.0403162	0.204094	23.8732	9.87882	0.358847	2.6335	0.556846	0.780877	2.93702	2.52385	2.36183	2.33621	3.24466	2.39799	2.94447	2.70759	3.10074	2.83666	2.70967	3.01163	1.67085	2.20513	2.33737	2.53273	2.29437	2.22647
Dync2li1	0.0415256	0.207733	25.77	20.5071	4.53991	19.3977	0.551421	0.737408	14.2052	12.8303	14.0614	14.5981	13.8516	15.9032	18.7386	15.4885	15.8574	15.8632	13.7968	16.4914	28.7188	26.6397	15.9221	35.4709	17.1015	17.9484
Elmod2	0.0432224	0.213528	24.7238	19.6745	0.619541	4.18526	0.786663	0.920049	3.87188	3.99728	3.59214	3.65941	3.48598	3.73358	4.15822	3.82551	3.64743	4.04891	4.04352	4.22783	5.52169	5.87675	3.75577	6.20805	3.85132	3.55394
Ulk3	0.0437228	0.214596	23.192	9.59693	1.228	8.20236	0.666559	0.92177	8.5925	7.87518	7.14395	9.59287	9.27049	8.75724	9.3624	10.2443	8.21713	8.03084	10.4175	9.08497	4.77178	5.54925	8.77543	6.0804	8.25011	9.31228
Plk1	0.0439741	0.214992	23.4643	8.21579	0.143178	0.639693	0.914736	0.922409	0.659846	0.662759	0.629403	0.668553	0.888287	0.8107	0.646792	0.683139	0.860931	0.493545	0.683378	0.679102	0.569141	0.387837	0.41431	0.254445	0.756314	0.704655
Gpr161	0.0441541	0.215442	23.8857	10.6443	0.308564	1.88235	0.540629	0.847879	2.01899	1.99097	1.97748	1.90086	1.92185	1.75635	2.36382	1.56436	2.6405	1.89426	2.264	2.12256	1.61699	2.05931	1.42747	1.76551	1.2973	1.52264
Dctn1	0.0444296	0.215957	24.9712	21.0638	7.99445	137.69	0.53971	0.618209	131.914	126.161	127.158	120.906	138.304	149.099	132.843	126.723	121.875	140.794	127.875	127.268	150.523	157.272	143.453	145.134	146.999	154.094
Ttc21b	0.0446054	0.216637	24.4309	19.8303	0.826358	3.48004	0.775532	0.924447	3.45973	2.9895	2.65535	2.55931	2.84696	2.99267	3.39414	2.87549	3.03168	3.60424	3.00939	2.92785	5.55427	5.48708	3.08849	5.98204	3.01134	2.73977
Ift172	0.0446477	0.216755	25.2038	19.6554	0.894085	12.1371	0.639649	0.924662	11.4106	10.3132	11.069	9.97857	11.4903	13.2048	12.3964	10.2407	10.0064	14.4186	11.9843	12.0225	13.2584	11.9653	13.2115	12.7136	13.4687	12.6546
Htt	0.0452687	0.218627	23.4588	12.6942	1.4946	16.0116	0.536213	0.631624	16.1377	15.6927	15.341	16.3684	14.1355	14.8154	17.9969	17.2232	15.7745	17.8657	19.4918	17.3034	12.6419	15.4842	15.0787	14.4123	15.8275	14.7032
Dync1i2	0.0456232	0.219469	25.6525	20.4136	10.7422	56.409	0.534984	0.588761	45.2115	39.941	41.724	48.7829	42.7435	54.4911	53.0374	47.9781	45.9318	54.4299	47.3472	46.3296	74.7475	74.8048	58.6732	84.2439	54.0953	57.5317
Efcab1	0.0468096	0.223564	24.947	19.0581	0.931718	5.02037	0.531359	0.693383	5.00662	3.56704	4.27226	4.42647	4.12915	4.1531	5.99273	4.53965	4.46338	5.23173	4.28886	4.41693	6.22427	6.57945	5.47972	5.78615	4.82227	5.55232
Rgs22	0.0469589	0.224011	23.5891	18.0207	0.133774	0.159673	0.724306	0.930512	0.0607007	0.0593067	0.0969687	0.137882	0.265688	0.0558413	0.136863	0.0454037	0.104965	0.309449	0.0532642	0.394583	1.50967	0.121678	0.117115	0.0558682	0.164211	0.0809323
Alms1	0.0471758	0.22438	24.7609	18.916	0.228393	1.05682	0.716616	0.931393	0.926862	0.947953	0.648121	0.91669	0.799426	0.838466	1.00605	0.820229	1.05363	1.11193	1.04461	1.06656	1.75129	1.89766	0.869784	1.89216	0.835062	0.792244
Phc1	0.0471758	0.22438	23.808	20.0826	2.72375	19.0825	0.746587	0.931373	17.5603	17.7554	17.4701	17.4353	17.6615	16.3452	16.753	18.3172	18.1422	16.99	16.7085	17.6021	27.996	30.6479	15.9367	30.854	14.4295	15.8569
Bbip1	0.0474779	0.225107	24.7826	20.5102	1.88798	18.0063	0.529777	0.648335	15.8982	14.509	15.7337	16.8754	15.4962	16.4299	16.9823	15.8459	16.9718	14.95	14.5966	15.6266	26.7028	21.8124	16.874	24.0729	16.482	18.0365
Sdccag8	0.0476399	0.225566	25.542	20.3257	2.47576	9.15718	0.529115	0.501044	7.10025	6.0951	6.48578	6.77237	7.73058	9.60872	8.24073	7.56197	6.44245	9.47266	7.90564	7.45041	13.1881	12.5786	9.68796	12.7093	9.99979	10.9504
Sntn	0.047961	0.226464	23.4095	18.6287	0.154559	0.136404	0.708174	0.932944	0	0.0626869	0.114831	0.0398402	0.377126	0.0669219	0.0737343	0	0.12496	0.287109	0	0.380438	2.91888	0	0.172254	0	0.347844	0
Cep250	0.0481354	0.22674	25.0979	19.5728	1.82213	6.35764	0.527159	0.505373	4.67963	4.73011	4.17033	5.29021	5.49833	7.05432	6.26729	4.68803	4.77471	6.87556	5.8853	5.99763	10.5605	10.4817	7.06324	8.98577	6.48053	7.54976
Csnk1a1	0.0486202	0.228307	24.5567	20.3233	9.32853	81.4304	0.818438	0.934364	85.3698	73.1224	74.685	76.1214	71.5919	72.967	81.1232	71.9368	74.6147	79.8152	80.252	77.2905	104.516	104.714	75.4162	108.905	79.7315	73.9489
Scnn1a	0.0487968	0.22871	24.6655	17.2728	0.340584	0.649275	0.595027	0.934944	0.281934	0.280799	0.272275	0.347543	0.567391	0.361936	0.586338	0.719068	0.828045	0.926158	0.506019	0.767237	3.02086	0.508618	0.280388	0.715619	0.605405	0.380586
Ift52	0.049189	0.229775	25.0549	20.3368	4.38432	22.8112	0.52418	0.693433	17.5119	14.4857	16.5405	19.3698	17.3975	19.0215	21.8663	18.261	19.382	16.5707	15.1476	18.356	36.1835	37.0732	19.3876	39.0872	21.3534	18.0821
Ccdc28b	0.0497398	0.231511	24.855	20.9657	4.69988	17.907	0.522307	0.638078	16.2628	13.3349	15.1657	14.8576	15.8092	22.3553	16.4077	13.2744	12.5825	19.9975	14.206	16.3033	23.2146	21.6394	26.8724	18.3682	22.1444	25.4843

## Sheet: STR-WT-COC
ID	P_VALUE	Q_VALUE	PERIOD	LAG	AMPLITUDE	OFFSET	MEAN_PERIODICITY	SCATTER	TP_3_REP_1	TP_3_REP_2	TP_3_REP_3	TP_7_REP_1	TP_7_REP_2	TP_7_REP_3	TP_11_REP_1	TP_11_REP_2	TP_11_REP_3	TP_15_REP_1	TP_15_REP_2	TP_15_REP_3	TP_19_REP_1	TP_19_REP_2	TP_19_REP_3	TP_23_REP_1	TP_23_REP_2	TP_23_REP_3
Gnb1	0.0412496	0.212163	24.697	5.50292	19.1794	214.184	0.794541	0.91207	233.296	239.381	224.684	219.522	232.705	216.007	215.661	212.243	232.217	225.643	214.331	145.562	183.172	201.363	210.623	213.007	206.569	200.424
Slirp	0.029241	0.183577	24.7592	5.91083	26.7337	95.0609	0.669619	0.872962	113.766	108.132	125.876	98.691	101.375	113.669	105.503	99.481	109.702	98.5782	101.394	34.6769	42.6139	89.3897	45.6173	83.8902	121.564	47.0104
Hspbp1	0.0319337	0.192367	24.684	6.28574	9.60517	60.3504	0.695606	0.881498	64.7473	70.9254	69.0508	70.3708	66.5464	67.7068	63.6887	57.7803	69.0819	64.0295	66.8811	37.1234	28.9026	57.0308	31.2933	56.8876	78.2742	34.0942
Ppp2r1a	0.0095067	0.14982	25.1917	6.81594	27.529	252.76	0.741636	0.769709	265.606	276.992	278.598	261.798	284.748	272.328	265.702	271.233	258.978	254.841	253.099	245.312	204.378	252.966	196.878	253.623	280.871	176.043
Ehd3	0.0401459	0.209477	24.9585	7.15009	2.2259	24.699	0.557373	0.615337	25.3645	27.384	25.6896	23.2767	25.2032	26.7212	25.8686	27.0694	25.1787	24.033	23.9328	23.4977	23.5185	22.4497	21.5347	24.1809	23.6296	21.8693
Pin1	0.0471624	0.228201	24.5055	7.41032	2.22554	13.4758	0.530643	0.554148	14.9231	14.9388	15.718	15.464	17.0484	13.6669	14.8567	14.4609	15.1527	17.3566	14.7748	9.73819	4.77387	7.39966	5.78801	12.9458	17.1908	5.91258
Gnb5	0.0377445	0.202957	25.0465	7.57393	25.0376	130.529	0.56742	0.822836	152.263	121.193	155.563	147.788	180.025	131.536	127.32	139.982	140.887	176.768	124.424	112.103	77.2147	95.6331	96.3366	125.887	137.532	78.6782
Vhl	0.000461917	0.14982	25.1013	7.5905	4.24832	21.8156	0.907756	0.552316	24.8317	23.2419	23.1847	25.7887	28.538	23.7261	23.736	25.6559	23.7299	25.5165	22.1678	18.4139	16.1835	17.6609	18.9913	21.0517	19.4237	15.3528
Pfkm	0.036965	0.200418	23.4136	7.82541	10.4487	149.273	0.570705	0.887203	151.917	146.896	151.856	145.702	160.742	171.396	166.572	152.815	149.631	155.242	152.703	147.237	100.69	147.894	106.389	155.616	178.849	112.875
Nubp2	0.00304984	0.14982	24.6919	7.85968	3.4807	16.0132	0.831871	0.635876	15.3502	18.0507	18.5402	18.3407	18.5855	20.8302	17.1933	19.5181	17.4073	19.0819	18.3298	12.1484	8.51703	12.7584	9.67777	14.0904	16.9922	9.52183
B9d2	0.0119902	0.14982	23.8267	7.9635	4.8674	18.6123	0.872877	0.787488	19.2885	18.7801	20.7818	18.781	26.2213	19.8502	20.7928	24.2158	22.0004	23.0138	19.4631	10.0253	9.74244	14.6523	10.1524	16.503	20.3582	10.0584
Ccno	0.0107633	0.14982	23.8349	7.96622	1.6575	3.8062	0.726942	0.343954	3.60002	2.65933	4.15317	6.81854	9.2654	7.71935	4.31536	6.27182	4.29673	3.12977	3.53614	1.98572	3.56495	3.84017	3.21532	2.40478	2.60416	3.0228
Ehd1	0.0102306	0.14982	24.5197	8.1951	2.27632	15.8498	0.733419	0.583942	16.9168	15.6099	17.5998	17.6132	17.6056	18.4341	18.2406	16.7483	17.7002	19.4149	17.4708	13.1246	9.62252	12.967	10.1894	14.9459	16.7069	10.4692
Dnal4	0.00600562	0.14982	23.5501	8.24586	7.31184	41.7552	0.783521	0.69834	41.9046	37.4699	47.1748	46.7753	51.2865	47.6608	44.3159	51.7629	45.74	48.1166	44.4708	33.3928	19.7402	31.6437	24.345	41.3839	51.3871	22.8719
Tmem138	0.000240115	0.14982	24.1281	8.44825	1.8247	7.60591	0.92229	0.496096	7.98672	7.85468	7.67077	9.04287	9.10255	9.62716	9.33414	9.98011	7.94742	7.39988	8.8046	7.27168	5.07231	6.73869	3.73457	7.56648	6.49691	4.74186
Coq10a	0.0149084	0.155581	25.2997	8.4558	1.38156	11.3356	0.751726	0.807377	11.8609	12.4974	12.352	12.5947	12.1486	13.1313	11.9925	12.0625	13.3052	12.6158	11.8212	12.6578	7.35437	12.9774	8.87681	10.597	11.9222	7.78428
Cdk20	0.0222576	0.171904	25.4278	8.49863	1.07843	6.94799	0.645775	0.703776	7.85121	7.74808	8.09024	7.61923	7.91438	8.047	7.21248	7.80267	8.74489	7.93843	8.32657	7.40944	5.50609	7.40563	4.57833	5.6045	7.90129	4.13399
Wdr34	0.0311654	0.189593	24.3833	8.53759	3.99649	21.4326	0.596598	0.675948	22.3544	24.2152	21.5865	27.8209	24.197	21.3633	23.2873	23.4304	27.236	25.3908	25.8854	20.6208	7.35174	17.2613	8.64218	18.5544	27.0426	8.70603
Oscp1	0.00218578	0.14982	24.1304	8.83308	1.42031	14.3596	0.850974	0.585608	14.6696	14.3263	14.2208	16.0663	14.1785	16.1537	15.3199	15.9219	15.5211	14.2081	15.5268	14.8657	10.6524	13.5114	11.2823	14.5724	13.994	10.9574
Haus2	0.0093795	0.14982	25.287	8.85402	1.52788	6.32196	0.74325	0.723166	8.50761	5.76688	5.96259	6.0988	8.06923	6.91482	7.97461	7.92081	7.6929	5.56188	7.0764	5.85264	3.90694	4.384	7.68562	4.4796	3.2065	4.81522
Nudcd3	0.00242064	0.14982	23.3814	8.93104	3.53442	41.0589	0.928426	0.679075	42.7067	39.933	40.7502	43.345	44.6921	42.4256	41.1746	47.2816	44.7188	42.6319	38.5776	39.7059	37.7645	38.0566	37.2862	40.6358	40.8373	33.6504
Gpr157	0.00476171	0.14982	23.6612	9.0379	0.215908	0.667755	0.802203	0.671619	0.602517	0.683492	0.655359	0.705169	0.901312	0.992764	0.813537	0.945525	0.622007	0.459038	0.668344	1.12821	0.415575	0.384209	0.405382	0.632094	0.544051	0.540792
Tmem231	0.0269758	0.177449	24.1336	9.21836	1.20452	9.15373	0.618308	0.52689	8.68958	8.85865	9.78511	10.1983	10.8082	9.18406	11.0696	10.0799	9.49732	9.78463	9.04543	12.1015	6.61434	5.61017	6.84205	8.93909	8.41069	6.89812
Rsg1	0.00504911	0.14982	24.9308	9.52285	0.786987	1.49036	0.797479	0.515371	2.18404	1.32559	1.96944	1.59425	1.57381	2.62387	1.8053	2.74459	2.08084	2.36372	1.93964	2.00564	0.971053	0.809837	1.00732	1.07437	0.652429	0.420068
Trpv4	0.00202669	0.14982	24.2236	9.63827	0.207448	0.592217	0.854959	0.427247	0.537692	0.530475	0.610248	0.711111	0.731765	0.820581	1.06895	0.633561	0.653481	0.632704	0.7103	0.928604	0.246289	0.346294	0.247794	0.430316	0.425612	0.338423
Kctd17	0.0274779	0.178891	23.271	9.99997	30.2929	110.31	0.615933	0.566757	96.4352	87.4635	112.784	112.715	167.408	119.197	140.695	139.167	132.925	167.196	111.059	134.665	43.4417	63.6262	63.9155	104.943	131.419	62.7966
Crb3	0.0184078	0.163243	23.2507	10.3613	0.231845	0.455678	0.669982	0.612161	0.338293	0.320819	0.291665	0.556401	0.757045	0.614979	0.821492	0.512537	0.584604	1.06963	0.452775	0.580328	0.131008	0.172219	0	0.647497	0.249882	0.0975966
Htr6	0.0356438	0.197025	24.2262	10.4105	2.86187	7.00466	0.576612	0.4394	9.41515	6.66357	6.6189	10.5744	8.55189	5.3851	9.58964	8.95443	9.01238	10.0293	9.74869	10.6548	4.49832	3.92749	4.83026	4.01845	6.37197	4.04638
Cdhr1	0.00984064	0.14982	24.6019	10.5719	0.848526	2.23116	0.93505	0.772692	2.05503	2.0552	1.77389	2.88375	3.65122	1.71634	2.55056	3.38088	2.8602	2.61578	2.23513	3.49014	1.8958	0.919854	2.47917	1.79045	1.21383	1.0403
Ulk3	0.0151402	0.15611	23.3969	11.1712	1.86108	8.95728	0.691071	0.510824	8.5925	7.87518	7.14395	10.1474	9.50957	9.3129	10.2786	11.6459	10.5247	9.33875	10.1507	15.7014	5.95402	5.29072	5.7822	8.30437	8.81847	4.88338
Mks1	0.0235622	0.171904	23.5363	11.2378	0.639114	3.16024	0.799888	0.850337	2.08411	3.15715	2.80508	3.35517	3.41139	3.83733	3.95992	3.08513	3.63961	2.62901	3.55075	5.32635	2.63647	2.54961	1.92146	3.1153	2.60328	2.15217
Poc1a	0.0226499	0.171904	23.5685	11.2531	1.06941	3.87736	0.64303	0.649239	3.18232	3.76285	3.20361	3.78031	2.48538	3.37501	4.88498	4.06727	6.12632	4.69805	5.20228	3.71371	2.07224	2.10879	2.9337	4.07004	2.47679	1.6316
Ano2	0.000207329	0.14982	23.7691	11.7272	3.96814	9.53082	0.924653	0.530033	8.92458	3.81445	5.94764	11.661	12.5202	10.0819	13.424	13.3148	10.8337	14.2237	9.08919	16.4319	6.94689	5.22754	8.96875	7.12703	5.58709	6.04171
Tctn3	0.0424973	0.215958	23.0904	12.1273	1.82493	11.284	0.547877	0.521194	10.0738	9.06317	9.62302	12.1975	11.7115	11.6597	12.1099	13.2403	12.961	12.5364	11.7092	22.0008	8.64951	7.89836	8.62036	10.077	11.131	8.27446
Tctn1	0.0222308	0.171904	23.5586	12.7482	1.71744	8.75239	0.718717	0.84462	6.69063	7.64329	7.11555	9.50306	9.26137	8.08009	8.03243	9.67061	10.1736	8.59212	7.68812	16.6302	7.57798	6.88498	8.04859	7.22474	7.94366	6.75118
Tspear	0.0253509	0.172907	23.5612	12.7496	0.142741	0.310785	0.626626	0.758157	0.177141	0.267879	0.276954	0.105188	0.25382	0.228029	0.741821	0.257713	0.239964	0.399066	0.425756	0.617479	0.0637342	0.199491	0.148218	0.288586	0.117549	0.208467
Sfi1	0.04008	0.209179	23.5628	13.1255	1.40542	6.88101	0.596848	0.908372	5.53266	5.57265	5.72586	7.45436	6.73266	6.19221	7.71908	6.81724	7.58517	6.69397	5.14121	18.8329	4.37373	7.17396	5.12738	5.97359	6.4741	5.15455
Dnah2	0.021083	0.168706	23.7312	13.2193	0.194037	0.501885	0.891333	0.838998	0.474558	0.340602	0.262367	0.658268	0.32829	0.317294	0.626296	0.679985	0.584298	0.3617	0.783261	1.05909	0.300316	0.403238	0.41336	0.472146	0.45614	0.261508
Ulk4	0.0481898	0.230338	23.9026	13.3147	0.788599	1.8793	0.526995	0.865899	1.1441	0.945941	0.905771	2.36286	2.03717	1.51915	1.91671	2.29814	1.82991	1.12921	2.42574	5.34633	1.23709	2.19301	0.853862	1.51966	1.71272	1.0619
Pik3r4	0.00500396	0.14982	23.7424	13.6034	1.54581	13.1023	0.797875	0.666402	12.4556	12.0088	12.2726	12.3049	12.7764	12.9247	14.7312	13.5132	14.6421	14.2	14.1891	24.1844	12.8666	10.8224	12.5932	12.7883	9.99833	12.8421
Ttll4	0.0358981	0.197554	23.5554	13.8711	0.43355	3.33477	0.57546	0.887263	3.45261	3.17206	2.50646	3.43892	2.39946	2.75808	3.50082	3.57364	3.86734	3.32811	3.36383	11.4688	3.20489	1.27153	3.20829	3.61185	2.33379	3.06937
Adcy10	0.0189613	0.165355	23.7572	13.99	0.0127915	0.0145516	0.833544	0.829639	0.0158446	0.0144771	0.00651521	0.0163537	0.00733607	0.0127999	0.0144337	0.028915	0.0204031	0.0139447	0.0211022	0.0831222	0.013175	0.010125	0.0263297	0.00891253	0	0
Focad	0.0157957	0.156928	23.7137	14.3418	0.988938	11.0448	0.686264	0.783359	10.9137	10.5677	9.50215	11.2397	11.2704	10.2923	10.7754	12.3077	11.1761	13.1551	11.2087	27.7793	11.9543	7.96155	12.8696	10.8265	9.47226	10.119
Nup93	0.00982319	0.14982	23.8683	14.8152	4.27305	14.1947	0.737821	0.72871	10.8642	8.88794	10.3521	12.0906	13.6563	11.1768	12.3504	15.3867	12.9116	16.4788	10.801	45.3075	13.0438	11.0176	14.3004	12.5374	10.9257	11.7221
Kif24	0.0337824	0.194945	23.841	15.1777	0.0472373	0.171144	0.875336	0.886641	0.19978	0.0695449	0.116132	0.179742	0.118245	0.134667	0.218257	0.174024	0.185303	0.101708	0.261741	0.717991	0.227981	0.17278	0.167973	0.188754	0.129251	0.12864
Notch1	0.0408293	0.211064	23.4756	15.3186	0.360444	5.48483	0.553997	0.744018	5.38917	5.3828	5.21609	5.32575	4.37273	4.88303	5.59085	5.15117	5.64512	5.3701	7.01761	15.1547	6.30745	4.28061	5.25028	6.41785	4.57364	5.46204
Dzip1l	0.0269468	0.177449	24.1174	15.3536	2.01911	8.70796	0.618619	0.767455	6.8361	6.88261	6.36572	7.8643	7.87623	6.93553	8.13454	8.8635	8.47179	8.64068	7.46633	19.5013	7.44596	8.45268	8.91551	8.94431	8.57343	7.96412
Ptpn23	0.0398801	0.20875	23.4112	15.6492	1.86647	16.7705	0.74606	0.907881	15.4572	15.8113	14.0113	16.2247	15.1079	15.1601	15.7023	14.8395	15.492	15.9067	15.9086	39.9195	19.4459	16.4799	17.8695	14.0505	13.2185	19.6553
Dnah1	0.034299	0.194945	24.7355	16.5345	0.426072	1.99102	0.839262	0.88899	1.56453	1.57748	1.6111	2.05642	1.87292	1.59623	1.75512	2.23386	2.09631	1.50646	2.42249	3.22392	1.90037	2.93014	2.69192	2.07685	1.93411	1.75441
Elmod3	0.0108038	0.14982	23.3473	17.0929	0.911797	10.8868	0.726314	0.69967	9.78317	10.3553	10.3461	9.87299	9.36314	11.5168	10.9058	10.5241	9.30373	11.2561	12.7284	10.9888	13.0657	15.4833	10.5989	9.66017	9.98948	9.44905
Cnot10	0.0231047	0.171904	24.4198	17.1007	3.04553	21.2418	0.640702	0.82354	20.3905	18.4554	17.9135	21.7712	20.9532	20.2412	20.1748	21.4481	20.6817	21.2268	22.0572	27.1651	23.3154	28.8929	22.1065	19.9717	19.4489	23.3574
Cep164	0.015977	0.157112	23.9251	17.1351	1.08938	3.43403	0.782384	0.814642	2.43626	2.59485	2.29534	2.88408	2.33752	2.40672	3.05089	2.82882	2.9887	2.8364	2.63283	8.83082	4.09124	3.8942	3.92709	3.13129	3.10552	4.39032
Inpp5e	0.0321485	0.193258	23.882	17.4843	1.13771	10.0897	0.613732	0.881963	8.93605	9.673	8.98303	10.0259	8.9723	10.7066	9.35171	9.12992	9.32866	8.6396	10.2527	14.0866	12.2855	12.1288	11.0648	8.83432	9.05026	11.2142
Tekt2	0.037636	0.202711	23.9203	17.5123	0.65257	1.07657	0.863642	0.90129	0.631307	0.492143	0.572237	1.19081	0.427076	0.404353	0.924313	0.686544	0.870745	0.781351	1.44874	2.54628	1.09033	3.91473	0.792689	0.842706	0.95216	0.958452
Zscan18	0.044016	0.21972	24.2075	17.7226	0.785049	8.4934	0.590581	0.919359	8.35685	7.32822	7.29895	9.21105	8.46771	7.74752	8.05186	9.4188	8.20316	6.6927	7.60876	12.3054	11.5621	11.2435	10.1679	8.09146	7.52915	9.72826
Rfx4	0.00933159	0.14982	24	17.9527	1.06723	7.51428	0.743981	0.663438	7.16786	5.73371	7.2086	6.97431	7.74199	6.98542	7.78194	7.27672	6.83475	7.78069	7.32812	9.58496	11.685	8.80027	11.6337	7.3459	5.77848	9.38742
Csnk1e	0.000972559	0.14982	24.0918	18.0214	3.86872	41.5597	0.885796	0.607648	39.4946	37.15	38.7612	38.813	40.9153	37.7634	38.4172	38.2528	41.1039	43.8787	40.7907	53.4644	45.335	45.309	44.2755	40.8966	43.9963	43.898
Spata4	0.0333703	0.194945	23.6074	18.0347	0.0728985	0.279181	0.586951	0.552012	0.333441	0.076016	0.199544	0.388047	0.158961	0.162255	0.259071	0.366987	0.356551	0.110323	0.25122	0.457667	0.69007	0.696053	0.774109	0.0769343	0.334806	0.393905
Cep192	0.0473498	0.228449	24.1511	18.0657	0.442519	1.25008	0.936436	0.927335	1.01968	0.898448	0.808141	0.93219	0.66025	0.932773	1.09373	1.08731	0.993	0.875659	1.03104	2.82774	1.92252	1.30314	1.78595	1.28247	0.979876	1.89096
Odf2	0.0197664	0.165997	25.2692	18.0978	7.86381	22.927	0.660621	0.550216	16.7942	15.3685	13.6247	19.8146	19.209	16.9078	21.127	21.7657	21.5144	19.0404	20.1993	42.7834	32.7985	35.27	37.0542	22.279	20.869	33.5879
Rab11fip3	0.00795664	0.14982	24.7753	18.1383	6.30558	35.9485	0.774829	0.757224	28.863	26.9782	28.9076	30.5284	37.9498	27.8654	29.6406	31.506	30.9352	34.7082	29.2731	61.8834	40.4232	41.0075	44.8815	36.4774	35.9156	41.7222
Spata6	0.0441541	0.219932	24.2656	18.1513	0.351465	1.35056	0.540712	0.582498	0.704752	1.21596	1.21152	0.925932	0.959534	1.31674	1.56146	1.39442	1.37016	0.837243	1.77581	1.15793	1.89908	2.03024	2.24992	1.38223	1.22869	1.59668
Pcnt	0.0193114	0.165997	24.8287	18.1774	1.18344	4.96927	0.664984	0.828951	4.06838	3.64945	3.79436	3.98767	4.36002	3.86069	4.19135	4.50925	4.66584	4.42005	4.05926	10.9758	5.35476	5.48551	6.12006	6.09029	4.73838	6.62002
Iqck	0.0394542	0.207664	24.9429	18.261	0.657209	1.81868	0.560214	0.835568	0.748363	1.16094	1.25905	1.53407	0.957392	1.4627	2.10103	1.2577	1.97253	1.07205	2.38423	1.78161	2.34909	5.23106	1.48879	1.97301	1.772	2.05814
E2f4	0.010981	0.14982	24.5384	18.3554	3.63209	17.6283	0.724852	0.439508	14.9636	14.429	15.0676	15.8548	16.9549	15.503	17.7815	15.8709	16.6388	19.4775	16.0579	23.7082	23.6012	25.6169	25.7745	15.8486	17.0291	22.6107
Sec61a2	0.00607711	0.14982	23.312	18.5511	1.31549	20.8127	0.782111	0.434692	21.4964	21.0641	17.1962	21.4338	18.6986	18.7752	19.3149	20.3793	21.2174	21.1005	20.665	22.2281	30.0083	28.9031	29.1099	18.0955	19.2158	26.3193
Ocrl	0.0140422	0.15372	24.2967	18.5613	4.23241	19.5093	0.785695	0.801663	18.0844	16.7256	14.9886	17.4044	16.5792	16.1748	18.232	19.3642	16.8326	16.5427	17.7071	31.2959	34.1167	21.9404	31.1371	18.6524	15.0048	29.0195
Myo5b	0.0486881	0.231515	24.8608	18.5966	2.54463	11.2057	0.525775	0.695027	9.5824	7.74386	9.18976	10.9578	12.6202	8.73125	9.75784	10.9526	10.5792	12.29	9.87522	14.3807	16.7089	11.9665	18.6931	11.4905	10.9568	14.2606
Phc1	0.00839921	0.14982	23.6141	18.7915	5.68495	20.3736	0.753707	0.687607	17.5603	17.7554	17.4701	19.6884	17.075	18.4157	16.0977	16.5483	17.6765	18.3794	18.7668	33.0623	36.5963	24.6726	34.7398	16.6843	14.9496	31.5976
Fbf1	0.024919	0.171904	25.1551	18.8167	5.27607	18.643	0.629686	0.823594	15.819	14.3921	14.4574	18.0243	19.4572	14.0397	14.4927	17.3114	16.8662	16.2429	16.2251	32.2887	22.4015	27.9523	23.4698	19.2842	19.466	25.4611
Cep250	0.00588289	0.14982	25.2078	18.8562	3.02231	6.90507	0.839071	0.734692	4.67963	4.73011	4.17033	4.75649	5.81592	4.95458	5.59001	5.41533	5.39684	5.49888	4.95941	16.4733	8.21044	11.2026	9.64253	7.94455	6.95778	11.1791
Tmem67	0.0311591	0.189593	24.6837	18.857	0.494314	3.81527	0.596651	0.677103	3.41352	3.46013	2.73731	3.91214	2.94153	3.39469	3.58468	3.45281	4.06544	3.41918	3.90009	3.68596	4.14215	5.04177	5.37363	3.51717	3.8329	4.55349
Gngt1	0.0249972	0.171904	23.2376	18.8617	0	0	0.629056	0.632456	0	0	0	0	0	0	0	0	0	0	0	0	0	0.0890077	0	0	0	0
Ttc26	0.0301557	0.186167	24.7031	18.8718	0.518421	2.61969	0.600822	0.435018	2.34431	2.25352	1.97608	2.44229	2.27284	1.91299	2.5926	2.52548	2.60546	2.2556	2.46658	2.64464	3.39474	3.12918	3.43988	2.7068	2.44747	3.16589
Lrrc46	0.0160726	0.157124	24.3452	18.9858	0.575975	1.27827	0.684154	0.665798	0.85986	0.439054	0.86838	1.08515	0.657344	0.690822	1.30435	1.05219	0.989121	0.598297	2.33799	0.29649	2.02654	3.46815	1.86946	1.24967	1.64639	1.49498
Tubgcp3	0.0107817	0.14982	24.4047	19.0322	3.72396	14.6338	0.726543	0.484819	12.2022	12.3156	11.2868	11.7077	11.2024	11.7599	13.5746	13.5845	13.3438	11.9016	13.4294	16.8741	21.7266	17.9586	21.269	13.1232	12.6	21.2261
Ccdc151	0.0123483	0.150951	24.4361	19.0567	2.6896	4.25671	0.712558	0.290973	2.99974	2.0897	2.15957	3.53149	3.98801	2.38441	3.61541	2.96933	3.38507	4.01314	3.93282	4.29562	8.20864	11.3554	7.61583	4.55853	5.2125	6.18997
Atat1	0.012633	0.151503	22.596	19.0602	4.54042	33.2542	0.710381	0.531491	32.1638	34.3954	30.2414	31.3247	26.1648	32.1661	26.6229	27.2535	26.9462	27.9092	34.1969	43.1177	54.3123	50.4679	44.855	25.5578	25.655	44.3063
Cep89	0.022026	0.171781	25.0528	19.1389	1.85286	5.89047	0.646783	0.55178	4.88067	4.72542	4.00518	5.88942	5.55518	3.8378	5.2155	4.97707	4.95931	5.81896	5.03815	8.9857	7.30291	9.44678	8.93114	6.21753	6.9652	7.63849
Sf3a1	0.00831512	0.14982	23.6031	19.1584	4.94564	20.3334	0.755051	0.621609	19.6761	16.9519	18.4446	17.6837	19.2802	17.0217	16.7287	17.4985	17.1864	19.6808	17.8616	30.0953	27.915	25.2108	30.7828	21.1401	17.5402	26.753
Ofd1	0.0300329	0.186167	24.5677	19.1593	1.16015	3.35879	0.601904	0.490105	2.3685	2.19461	2.49055	2.95703	3.08001	3.20951	2.885	3.16129	2.84922	2.71881	2.20955	4.11647	4.94508	5.27596	5.98173	3.08681	2.77869	5.60678
Cc2d2a	0.0134328	0.153171	25.6182	19.1631	0.942336	3.54646	0.776287	0.797354	2.6816	2.93791	2.38446	3.12656	2.21521	2.86565	3.0035	3.17708	3.19833	2.26066	3.40624	6.52811	4.62254	4.07712	4.61912	4.1392	3.41096	5.1138
Fam161a	0.0163247	0.157818	24.5898	19.1766	0.491203	1.27348	0.682634	0.367482	0.970528	0.917807	0.806925	0.975984	0.70507	0.985374	1.13914	1.21853	1.05143	0.786002	1.29501	1.20457	1.92352	1.9456	1.83775	1.26566	1.21699	1.74458
Enah	0.0285272	0.18159	23.217	19.2145	3.49586	14.5265	0.859131	0.870352	14.244	14.0684	11.9256	11.7406	9.6221	11.87	14.0519	11.4699	11.8767	10.716	13.548	21.2759	23.207	16.6316	20.992	14.034	10.487	22.2992
Cep135	0.0345832	0.194945	25.2033	19.2539	0.810163	2.73549	0.581106	0.79785	2.02224	1.93604	1.95041	2.52727	2.2875	1.93248	2.30586	2.3998	2.55523	2.13082	1.97683	3.89826	3.73818	3.03338	4.82267	3.00572	1.98498	4.46953
Mapre3	0.00537083	0.14982	23.7597	19.2855	8.24243	87.8394	0.792894	0.428958	83.2551	77.506	88.0577	82.1739	88.5554	81.3067	81.7664	83.9665	83.412	83.3022	81.6375	95.344	110.464	124.362	113.604	81.3651	90.8649	105.015
Sptan1	0.0153761	0.156304	25.2733	19.3074	48.3808	158.951	0.68949	0.760881	134.816	118.499	120.461	134.298	160.495	117.245	131.997	141.01	138.638	142.701	123.319	276.734	226.124	189.689	226.384	170.792	156.515	234.028
Cep70	0.0273081	0.17849	24.7665	19.3144	3.75639	8.42038	0.616708	0.607713	5.51171	4.47457	5.14438	6.95347	6.90305	6.38691	6.2076	8.17431	7.11306	5.67849	5.23536	9.9659	15.4326	11.0019	16.3097	7.18972	5.71914	17.0303
Magi2	0.0414937	0.213056	24.3069	19.3428	6.05455	21.5485	0.790451	0.912683	18.7302	17.595	18.4341	17.1088	18.9109	17.4997	17.3451	19.3734	17.8853	19.5979	15.8072	37.1115	37.024	18.7367	39.0613	23.9312	17.2327	34.0137
Fam179b	0.0186322	0.163842	23.8484	19.3575	2.65702	13.0445	0.804431	0.827967	12.8747	11.9841	11.2702	11.3143	12.1971	10.2972	11.2794	11.9253	11.1057	12.4376	11.5058	16.8173	19.5727	12.8253	22.9945	13.6591	10.1008	19.8274
Tchp	0.0458274	0.223381	25.3694	19.3808	2.05288	4.63502	0.534351	0.503101	3.06229	3.32061	3.11638	4.1344	4.39366	3.39378	3.81527	3.35347	3.75747	3.67193	4.90829	7.20496	6.11614	8.55448	6.15651	5.32291	5.53666	6.89132
Dyx1c1	0.0269933	0.177449	24.3825	19.403	0.374655	1.31112	0.618164	0.497204	0.858843	0.702793	0.816629	1.10642	1.21196	0.661131	1.38566	0.880376	1.20616	1.27903	1.18154	0.581095	2.10614	2.94772	1.8531	1.20923	1.66909	1.56129
Cep78	0.0195432	0.165997	24.885	19.4068	1.52095	4.80459	0.663065	0.381011	3.54746	3.88148	3.40959	3.65964	3.77594	3.71753	3.92102	4.62802	4.58621	4.06794	4.0744	5.14767	6.24543	8.00372	6.04871	4.79685	5.25739	6.05634
Cntrl	0.0184414	0.163296	25.4277	19.4253	1.02504	1.96718	0.669678	0.601221	1.03856	1.20311	1.24955	1.47303	1.26455	1.323	1.55232	1.44257	1.61078	1.06013	1.64418	4.0696	3.0317	3.24659	3.08097	2.09801	1.7578	3.78891
Ccdc39	0.0101948	0.14982	24.4305	19.4411	2.32116	5.58045	0.733895	0.298191	3.59183	3.15565	2.60846	4.44264	3.43246	2.90774	4.37246	3.98099	4.45517	3.54626	4.33217	5.55477	10.6114	11.2498	12.1499	5.90896	4.80525	10.2718
Ahi1	0.00891263	0.14982	22.6981	19.5076	14.9333	82.6697	0.748245	0.640921	91.9391	80.7491	73.3294	82.842	71.2879	55.749	65.1801	70.5304	76.271	69.0431	89.2958	71.7408	123.866	182.299	90.9339	70.1854	83.7405	100.123
Pkd2	0.0107744	0.14982	25.0563	19.5404	3.12411	11.9138	0.742343	0.778241	10.1135	9.16622	9.62139	10.0254	9.96529	9.63259	9.75128	10.7591	10.3563	10.7091	9.96794	17.982	14.8917	13.5995	19.7908	12.5122	9.96812	19.1326
Wdr35	0.00845117	0.14982	24.5778	19.5584	1.61756	13.0439	0.753041	0.586912	13.2822	11.1051	10.8731	12.2116	12.3632	10.7575	11.4711	12.8787	11.9736	10.9183	12.0221	15.6508	16.3717	15.9881	16.7055	14.7367	12.5684	14.919
Ezr	0.00556704	0.14982	24.1032	19.5644	5.34137	22.7591	0.789548	0.46782	20.0741	17.8403	20.1884	22.8635	21.0042	15.1091	19.9121	18.2603	20.2582	21.2589	26.7233	16.969	32.9695	41.0251	36.3818	22.4479	22.7006	33.1447
Pkhd1l1	0.0177561	0.162286	24.5884	19.5668	0.0236759	0.0588932	0.674284	0.820109	0.0597585	0.0298723	0.0356582	0.059006	0.0594368	0.0418094	0.0446103	0.0423905	0.0489409	0.0412591	0.0444874	0.100187	0.0972368	0.0890432	0.135264	0.0516446	0.0432667	0.126737
Bbs7	0.00785079	0.14982	24.117	19.5756	2.49792	9.72789	0.760859	0.523462	8.38199	6.68282	7.16795	8.58959	8.54585	6.87949	7.76443	8.91454	7.89013	8.07937	7.10273	10.0332	13.1104	16.2367	21.743	8.60032	8.71909	16.5683
Dync1i2	0.0161759	0.157314	24.6126	19.5861	12.1594	55.2049	0.683495	0.386604	45.2115	39.941	41.724	49.1521	55.8542	45.477	46.703	48.0046	49.6794	49.9043	42.2165	59.9878	75.4429	88.3187	85.0307	55.2087	55.6233	78.2627
Gsta2	0.0359853	0.197628	22.794	19.59	0.0337045	0.0280035	0.574705	0.453993	0	0.0405291	0.0411225	0	0	0	0	0	0	0	0	0	0.300304	0.193257	0	0.037502	0	0
Ttc21b	0.00615458	0.14982	24.1531	19.6048	1.26508	3.53443	0.781064	0.607993	3.45973	2.9895	2.65535	2.54533	2.8531	3.01824	2.75242	2.69091	2.81016	2.88547	3.08244	5.25581	6.04344	4.51601	7.04511	3.9824	2.93177	6.09781
Cep63	0.0181877	0.162836	24.7401	19.6876	6.04145	17.0289	0.671414	0.491891	11.8128	9.46302	11.9754	13.7171	18.6876	12.3296	12.9267	13.8713	13.5295	14.505	11.0984	20.3027	23.9496	30.0138	33.4651	15.9174	18.1463	29.1035
Ablim3	0.00690029	0.14982	23.3994	19.7379	1.15621	6.4949	0.771712	0.738844	6.86208	6.5708	5.89984	5.8659	4.92613	4.47304	6.19446	5.4444	6.33473	4.77378	6.82271	7.98986	7.66461	8.41729	7.40159	6.39196	6.84003	7.87561
Spata7	0.0131714	0.153171	24.3311	19.7493	2.86758	9.92664	0.705616	0.362568	6.83818	7.16956	7.26255	8.61225	8.87892	7.94746	6.77469	8.12095	9.41763	8.27471	7.46618	8.17701	16.8047	19.173	15.3362	8.71471	9.3859	17.4248
Bbs5	0.0249581	0.171904	23.872	19.7566	2.70521	13.4658	0.62946	0.437228	11.4713	8.88376	9.47848	12.1573	12.8902	9.25471	10.9688	11.8815	12.111	12.5304	10.6275	6.4204	21.7549	31.2862	19.6298	13.0017	14.1869	18.5425
Sdccag8	0.0180924	0.162836	24.8312	19.76	2.77845	8.81723	0.672387	0.417766	7.10025	6.0951	6.48578	7.89904	8.94088	6.97578	7.07225	7.11525	7.24761	7.59301	7.0622	10.3011	11.2696	16.7536	12.8181	9.6981	10.2776	12.1636
Spag1	0.0256163	0.173862	25.3588	19.7763	1.86261	4.19163	0.625792	0.509634	3.2926	2.90167	2.4989	3.56422	3.49877	2.87339	3.23191	3.24131	2.92941	3.84786	3.68425	6.46048	5.00466	6.89282	6.83184	4.80433	4.84122	6.82744
Cep57	0.0282515	0.18078	23.9152	19.7924	2.12119	8.80676	0.610996	0.300441	6.78829	5.64309	6.34142	8.46883	8.08678	7.40707	6.83176	7.85593	7.44546	7.32441	6.74514	5.27503	16.6094	18.4182	15.9158	7.82012	7.75182	15.0828
Cep120	0.00495155	0.14982	23.9279	19.8029	5.00204	16.3254	0.798409	0.383699	14.8074	14.938	13.5213	13.8485	12.5366	13.5446	13.5096	12.7327	12.6074	14.0348	14.1681	18.7006	28.1618	27.9341	29.7531	15.4691	12.6477	30.8809
Poc1b	0.00578829	0.14982	23.9504	19.8215	0.546634	2.45675	0.786606	0.309405	1.92609	2.08638	2.17842	1.83761	1.86752	2.32556	2.04408	2.22531	1.99092	1.85414	2.25634	2.3117	3.98449	4.18547	4.06474	2.3965	2.31068	3.76513
Cdc14a	0.0197403	0.165997	25.4273	19.8297	0.319249	1.36127	0.802778	0.833038	1.22396	1.1707	1.0364	1.25561	0.908738	1.03321	1.22864	1.20136	1.10431	1.0395	1.55832	1.46435	1.54716	2.03018	1.52467	1.22035	1.33584	2.2062
Wdr60	0.0303156	0.186473	25.436	19.8365	2.51266	6.13314	0.599647	0.507568	4.55755	3.25781	3.39007	4.4438	4.85131	3.97462	4.95012	4.80421	4.60047	4.99364	4.46204	8.48047	9.07679	8.40839	10.9508	6.65289	5.8951	10.9167
Wdr78	0.0183503	0.163205	25.4401	19.8397	1.1169	3.8733	0.670281	0.555402	2.67263	2.62668	3.08399	3.38882	2.82945	2.36093	3.20329	3.13862	3.35182	2.64682	3.5192	5.142	4.5645	5.55116	6.14724	4.05067	4.12817	5.82184
Ankmy2	0.0119119	0.14982	23.9935	19.8572	5.81892	25.3578	0.715724	0.299435	21.3583	17.6858	20.6246	22.8725	27.0516	20.4566	22.0781	21.1525	20.9611	23.9005	20.3901	21.7016	43.2037	48.1409	44.602	24.0035	24.1463	39.7944
Ift52	0.0292896	0.183577	24.0134	19.8736	2.59953	19.0447	0.605782	0.760274	17.5119	14.4857	16.5405	18.1062	17.7738	19.8485	17.9592	18.3295	15.5239	15.865	15.4108	18.9681	31.1236	18.2448	34.4755	17.7474	14.9941	29.7244
Rabgap1l	0.0103814	0.14982	24.0154	19.8753	7.96266	24.367	0.731462	0.612926	21.0689	20.0658	17.5187	18.8895	19.2535	18.4869	20.1	21.8093	21.6909	18.5905	17.5911	21.3232	44.5212	24.7438	44.5505	23.0387	15.8715	43.7267
Dync2li1	0.0234177	0.171904	24.0233	19.8818	3.99946	18.3873	0.638893	0.38375	14.2052	12.8303	14.0614	15.9899	16.1243	13.6064	14.7344	16.955	15.2746	15.2698	15.2815	9.10374	25.9406	35.8249	30.7619	16.7798	19.1961	27.4105
Ppp1r7	0.0478332	0.229588	24.027	19.8848	7.46922	51.2751	0.528395	0.869392	49.7971	40.4568	47.6411	52.615	62.225	47.0124	43.7803	50.5151	44.2128	51.1238	39.2013	59.6173	67.9329	61.1585	87.4538	51.3145	42.7528	75.1328
Spa17	0.0109773	0.14982	24.513	19.897	2.31914	5.3964	0.725023	0.582478	3.64917	2.78495	2.75369	4.50333	4.22885	2.34557	3.24947	3.40278	5.00356	3.84497	6.36967	0.527826	7.46393	15.5424	8.46788	5.76408	8.52716	6.76832
Ift88	0.0119854	0.14982	24.5152	19.8987	1.3238	6.44693	0.71501	0.24883	5.15218	4.68474	4.56904	5.57575	5.47618	4.73127	5.33295	5.74319	5.67618	5.47021	5.73823	5.25049	9.47973	9.79837	10.3998	6.98828	6.09564	9.0384
Nek4	0.0249134	0.171904	25.5365	19.9149	0.659544	6.43325	0.629789	0.623111	5.67209	5.77258	5.85632	6.07197	5.87177	5.9181	6.44343	6.00076	5.70158	5.76763	6.42026	6.42861	7.01525	7.48071	7.33207	7.04497	5.54285	8.14735
Ckap5	0.011689	0.14982	25.0638	19.9452	8.75178	31.8336	0.717762	0.630102	26.9437	25.2103	25.8937	25.9914	26.9504	26.8755	24.989	28.0239	26.15	23.692	25.2151	45.2333	48.7997	38.2921	46.0586	35.3202	28.1575	50.9487
Map9	0.00593455	0.14982	24.1016	19.9466	6.18183	23.3094	0.784755	0.622653	21.1278	18.6034	18.412	19.2391	20.5487	17.4934	16.5265	20.7192	19.8854	19.0874	16.389	23.9502	43.0692	24.1793	49.8495	25.2819	17.6325	39.9878
Ift46	0.0167112	0.158812	24.103	19.9478	1.42976	9.16537	0.680394	0.459993	7.30029	7.9755	7.38983	7.71182	7.90786	7.74328	7.79711	8.0526	8.72569	7.50125	8.14886	6.56868	11.5598	17.5427	10.5417	8.45948	10.768	11.2307
Nup35	0.0397922	0.208666	23.6503	19.9495	0.35574	2.07014	0.559031	0.656265	2.06926	1.96934	1.93842	2.13339	2.27254	1.63282	1.78661	1.80276	1.68847	2.24227	1.99567	2.2541	2.16159	3.04367	2.87004	2.0073	2.16213	2.61456
Ttll1	0.013139	0.153171	23.2133	19.9504	3.43107	22.2805	0.706029	0.352233	22.1803	21.0939	20.6013	21.2573	18.874	18.7793	19.9907	20.8136	20.7164	20.0022	22.1539	15.4286	32.8106	38.4082	31.5391	20.2565	24.1865	27.6908
Tubgcp5	0.0262487	0.175267	25.075	19.9541	1.11342	9.28044	0.622042	0.815005	8.16423	7.57023	8.61917	8.78532	9.28904	8.55452	8.76711	8.61302	8.36669	8.99317	7.89869	9.54643	11.6123	8.69925	12.8847	10.683	7.93193	11.6528
Nek1	0.0336812	0.194945	25.5925	19.9586	2.37506	9.06276	0.585057	0.579741	6.22973	6.14329	6.0526	7.16352	7.23917	6.59342	8.27055	7.28732	7.44068	6.44743	6.56436	10.5333	12.7944	9.76277	14.204	9.45279	7.99478	14.9701
Ipo5	0.00558025	0.14982	23.6732	19.9689	5.39377	26.9663	0.789321	0.284634	25.7814	24.4884	23.6549	23.4685	23.2201	22.3125	23.2551	23.9414	25.5446	22.432	24.6921	26.1894	41.8596	40.8276	37.1496	28.0865	25.3216	35.1538
Traf3ip1	0.0157602	0.156898	25.1204	19.9902	2.03203	6.72104	0.686395	0.436158	4.32021	4.92134	4.72458	5.01328	5.58851	4.91662	5.50227	5.3769	5.46094	5.01611	5.02414	8.27233	8.79924	10.9818	10.7064	7.05987	6.55926	10.9927
Pik3c3	0.0114606	0.14982	24.6314	19.9931	5.14893	22.6298	0.719495	0.407349	19.1792	16.0145	19.3875	19.236	22.7553	19.9291	18.9809	20.2541	18.4316	21.0273	17.8383	23.2532	31.2697	32.9736	35.2612	23.6956	21.9223	33.3929
Cluap1	0.00761436	0.14982	24.6415	20.0012	7.70586	19.6651	0.76376	0.385481	13.8949	13.2852	13.3047	14.3479	16.8193	12.6515	12.7567	15.2557	15.6636	15.4816	15.2194	16.7668	26.9229	50.1634	27.0453	21.8955	24.4657	29.3165
Lrrc49	0.00810357	0.14982	24.1678	20.0014	10.0464	34.9134	0.758023	0.365145	31.0198	28.9098	31.9648	29.8992	35.2105	30.1869	27.2549	28.6445	27.8726	36.4688	29.58	35.3492	50.4851	68.0835	58.388	34.561	37.4907	54.1238
Rab23	0.00956484	0.14982	24.6451	20.0042	0.941817	7.38661	0.756064	0.770989	6.87212	7.52423	6.82208	6.76853	6.16121	6.34787	6.83984	7.11139	7.34432	6.60727	6.79584	8.53491	8.33667	8.6477	8.81001	7.75875	6.44776	9.89461
Morn2	0.00832158	0.14982	24.184	20.0148	4.26468	15.9131	0.754967	0.488221	13.3835	11.6046	14.0975	14.6814	13.9877	13.3507	14.7088	12.2836	11.8284	13.3315	13.3411	13.781	19.2147	39.5624	21.0111	17.0378	17.6668	22.1699
Hif1a	0.016266	0.157818	23.7352	20.0211	5.05855	25.5727	0.683069	0.54706	23.6333	19.8718	19.026	21.8254	20.6209	23.5127	22.0221	22.1963	21.4323	22.1439	20.9996	15.4595	48.7433	34.2267	53.1147	22.5055	15.0042	49.9051
Ift81	0.00773212	0.14982	24.2051	20.0323	4.26646	11.2129	0.762597	0.280728	7.52567	7.14242	7.59346	8.38045	7.65911	6.64143	7.28042	8.79347	8.61964	7.17308	8.28665	8.11696	19.749	25.1473	22.2014	10.6951	10.8094	21.3196
Pcm1	0.00685335	0.14982	24.2371	20.0588	9.74911	22.985	0.772271	0.446801	16.8832	14.152	13.5787	16.0005	16.551	15.4736	15.6799	17.0592	15.697	15.3842	14.7087	21.3785	52.6535	35.4266	57.6168	21.5634	13.8539	54.6872
Ccdc176	0.0362206	0.198477	25.7274	20.0637	1.12191	2.21191	0.573608	0.710425	1.38509	1.04857	0.981093	1.61468	1.33657	1.27453	1.80239	1.47502	1.18803	1.27303	1.21833	3.77214	2.93871	3.17338	4.27209	2.36574	1.88655	5.07307
Cep290	0.0071823	0.14982	24.7255	20.0694	2.24592	3.64259	0.767856	0.519199	2.14167	1.68921	1.66646	1.79233	2.10287	1.92731	2.17755	2.1987	2.03875	1.86826	1.84264	4.07467	8.14874	5.44792	10.0225	3.44085	2.05816	10.3829
Mns1	0.0069651	0.14982	24.7365	20.0784	5.54847	5.68245	0.770575	0.401917	1.00505	1.72507	0.763699	1.57943	1.69772	0.491549	1.36141	1.52273	2.99905	2.37128	2.49099	2.40015	16.9756	25.0371	5.79546	6.80677	7.37994	15.1292
Ccdc65	0.00700057	0.14982	24.2631	20.0803	1.8123	2.95407	0.769966	0.521782	1.98041	2.40609	1.51342	1.90275	1.39033	1.70687	2.52563	1.90201	2.03856	1.6844	3.1503	1.07419	4.65701	8.84272	3.63522	3.08713	3.87489	4.44425
Hspb11	0.0257751	0.17402	23.3808	20.0943	5.91283	21.8072	0.624804	0.310448	17.0549	16.7965	19.1547	16.5722	20.917	17.2798	18.2319	17.622	15.9738	15.2378	16.7037	5.25211	45.7806	58.4102	49.4721	17.2966	21.1599	39.5649
Trip11	0.0352313	0.19602	25.2796	20.1169	3.51017	6.34014	0.745691	0.892392	4.75666	3.80953	3.408	3.64507	4.20081	3.90531	4.28143	4.21757	3.77639	3.62963	3.55836	9.80232	13.0917	4.56164	14.8024	6.85409	2.86282	17.244
Sass6	0.0294809	0.184307	25.2798	20.1171	0.380323	1.37093	0.667983	0.87458	0.807089	1.14422	1.01922	1.00858	0.878026	1.26734	1.247	1.19142	1.11764	0.897862	1.01102	1.53359	2.40324	1.52957	1.66018	1.28844	1.01024	2.50041
Ranbp1	0.0081195	0.14982	23.8547	20.1219	61.8133	90.2926	0.757528	0.274084	45.5973	42.7977	46.0507	47.7945	57.8611	43.5145	42.4368	44.5755	46.7901	49.2564	48.2939	30.6605	267.352	387.615	250.212	76.4856	85.3824	243.67
Atp6v1d	0.0117426	0.14982	23.8607	20.127	99.9544	239.465	0.717115	0.279174	181.614	152.141	163.971	178.9	214.064	146.784	159.998	166.807	169.788	189.533	153.334	91.9944	509.461	584.066	589.49	210.474	235.271	490.715
Gorab	0.0352309	0.19602	23.4344	20.1404	0.533291	5.09175	0.578282	0.396405	5.2226	4.07897	4.51006	4.93954	4.80835	4.75915	4.35719	4.71282	4.97224	4.82772	4.49812	2.9932	7.98637	8.72481	7.89288	4.77518	4.42937	7.2229
Ssx2ip	0.00825394	0.14982	24.3379	20.1422	7.38044	24.8483	0.75577	0.325386	18.6408	18.7155	18.4531	17.5715	21.5313	17.2474	18.6069	20.3218	19.8974	21.5018	17.4141	16.821	38.9159	38.7267	48.3079	25.2463	24.2715	41.4106
Cetn3	0.0321854	0.193304	23.8803	20.1436	16.5338	54.211	0.592649	0.287323	33.3118	32.505	32.6693	39.5092	44.7728	37.3918	36.4387	46.4214	43.0042	33.5891	35.8953	12.917	109.305	125.107	111.031	48.4278	46.6039	103.841
Cltb	0.00705693	0.14982	23.8852	20.1477	18.2548	93.9544	0.769293	0.367134	83.2154	84.6821	82.4348	80.0193	96.0995	78.6396	89.1951	74.7155	77.3352	91.6948	84.0105	75.1601	138.902	170.629	145.878	86.9608	99.6323	135.328
Dynlrb1	0.0182211	0.162836	23.452	20.1556	65.4414	217.97	0.671312	0.29976	185.779	184.685	182.809	178.66	213.83	169.565	164.563	165.456	172.311	181.494	176.569	60.9368	503.02	553.302	413.478	198.869	225.57	371.493
Arl3	0.0410082	0.211508	23.4534	20.1568	22.3044	149.297	0.553336	0.317342	128.473	118.045	149.577	132.031	186.324	135.768	140.285	129.046	126.888	156.21	125.982	55.2774	258.822	314.023	321.884	170.237	162.329	163.746
Iqcb1	0.0163157	0.157818	23.9035	20.1631	3.42909	13.1501	0.682826	0.294546	9.83875	10.1145	9.33453	10.0942	11.0222	9.24557	9.41487	11.2736	11.1167	9.96638	8.3745	7.83766	19.9774	27.4207	24.7344	13.313	12.9616	20.7328
Exoc3	0.00720931	0.14982	23.9267	20.1827	7.58729	30.4225	0.767673	0.364817	27.3893	25.7889	26.2545	26.0624	28.4187	26.7947	24.6338	24.9401	24.7351	25.8033	23.8912	29.7843	53.7236	46.6089	58.7424	30.1278	24.4422	53.5089
Fgfr1op	0.0067019	0.14982	24.8748	20.1906	1.08383	5.22587	0.774345	0.626149	3.91668	4.87231	4.43099	4.04777	4.12636	4.48178	4.90167	4.01307	4.71602	5.0301	5.19217	3.81904	5.92742	8.7349	6.14656	5.60653	5.1621	7.20446
Rab3ip	0.00883265	0.14982	23.073	20.197	2.67873	14.0736	0.748681	0.711203	16.0575	12.447	13.9855	12.0964	15.5035	10.5557	11.0523	12.0086	12.0147	16.8307	12.5651	13.565	17.1245	18.0692	22.3415	13.2545	15.5587	18.5287
Hnf1b	0.00187489	0.14982	23.5016	20.1982	0.109537	0.241761	0.896714	0.664795	0.214184	0.218778	0.264446	0.0905318	0.138129	0.182657	0.217583	0.103619	0.18427	0.174966	0.28563	0.287332	0.476817	0.466068	0.235262	0.234301	0.399068	0.296033
Tsga10	0.0186293	0.163842	25.4106	20.2211	1.4713	4.2533	0.668415	0.614566	2.73374	2.21201	2.61096	2.7782	3.22906	2.52436	3.25019	3.44717	3.18786	2.59651	2.96334	4.62226	6.29568	4.01043	9.06317	4.48136	3.89062	7.80017
Cep19	0.0111933	0.14982	23.9836	20.2307	10.7207	43.4488	0.722275	0.382989	34.6426	34.6036	38.1709	35.6435	44.3653	32.3981	30.8914	37.202	38.1447	41.9172	33.5266	26.0798	63.5013	82.4441	77.6595	42.489	48.1597	63.76
Tubb4a	0.0216392	0.170583	23.1151	20.2339	62.19	461.898	0.648938	0.67869	422.918	506.433	457.725	355.626	359.886	597.605	438.807	365.047	424.685	387.638	458.798	299.667	925.02	814.25	655.817	367.471	342.701	805.211
Pibf1	0.00980567	0.14982	24.4623	20.2451	2.18789	5.76253	0.73807	0.303682	4.11382	3.55052	3.77329	4.18112	4.31188	3.75876	3.91164	4.32517	4.3248	4.02289	3.64766	3.69581	9.3294	10.9401	11.3759	5.71318	5.039	11.5233
Ift57	0.00835388	0.14982	24.0009	20.2453	8.99397	22.2859	0.754443	0.289365	15.9075	13.597	16.4176	16.4955	18.5875	14.062	13.8246	15.737	17.0336	17.2445	14.2914	14.0052	44.326	51.1619	54.4808	19.9273	21.0042	46.1905
Sec63	0.0084935	0.14982	24.4766	20.2569	3.99696	17.3316	0.752634	0.448371	14.5764	13.2124	13.968	14.0771	15.9114	15.023	14.1939	14.9793	14.1743	15.0336	13.4377	15.9444	26.2285	22.9653	30.3017	17.3971	14.2676	29.4692
Gas8	0.00885261	0.14982	24.4969	20.2737	6.30908	12.7759	0.748463	0.310392	7.467	6.45579	7.29029	8.89083	10.6062	6.85505	8.45732	8.64765	7.54261	7.84442	8.20159	9.30066	23.7753	34.6836	23.4014	13.0491	14.6816	25.0825
Ccdc113	0.0169223	0.159415	24.5031	20.2789	1.55805	3.88408	0.679037	0.569138	1.93739	1.35315	2.47038	2.57418	3.23687	1.82445	3.38282	2.59432	2.29439	2.53145	2.96293	1.05181	5.93341	12.2235	5.20202	3.24438	4.6755	7.31407
Exoc6	0.0222576	0.171904	24.0506	20.2872	2.62285	15.7363	0.645754	0.50243	13.8533	12.8781	13.0798	15.5728	15.9093	10.8555	11.6966	14.7961	14.7764	12.5392	12.2959	12.6326	25.4719	18.9176	24.9946	16.6279	13.6966	22.8582
Tex9	0.0128045	0.151731	25.0366	20.322	1.9521	4.24322	0.708724	0.357524	2.07415	2.44301	1.74863	2.90174	2.82454	2.50367	2.65974	2.94241	3.05645	2.35423	3.03618	2.97175	8.33536	8.24196	6.58744	3.83162	3.97809	9.50269
Kif3a	0.00710754	0.14982	24.5746	20.3381	18.0737	45.1252	0.768533	0.327596	32.8362	30.4391	31.4266	34.2306	36.4244	32.7221	32.5504	30.3991	32.9032	32.5645	31.4194	40.9137	80.8155	80.8766	86.7465	41.6937	38.6195	97.2028
Atg3	0.00766693	0.14982	24.1221	20.3475	11.4438	23.0513	0.763176	0.317199	15.778	14.2673	16.9711	15.059	17.7189	16.2501	14.4292	13.5451	15.0727	17.5199	14.3883	13.066	44.2268	62.8814	52.4304	21.9346	20.9441	52.7331
Nphp1	0.00939321	0.14982	24.609	20.3666	1.75406	8.26644	0.743039	0.449906	7.94924	6.23136	7.23757	8.29356	8.63493	5.896	6.79597	7.11984	7.03366	7.02717	8.35262	7.3916	10.469	13.9308	10.6437	9.36928	10.1398	9.40708
Ywhae	0.0128687	0.151832	23.7042	20.3722	99.139	363.016	0.70836	0.304207	311.726	273.313	293.25	293.387	321.196	283.598	286.672	288.571	278.361	293.393	285.488	185.361	687.54	747.115	760.81	318.564	295.906	702.717
Ccdc173	0.0111074	0.14982	24.6271	20.3816	0.901995	1.48289	0.723954	0.270516	0.594688	0.615882	0.550316	0.901219	0.846207	0.629608	0.814519	0.620596	1.03002	0.532622	0.887877	0.506744	2.67087	4.30778	3.1651	1.88593	1.7683	2.91872
Agbl4	0.00711351	0.14982	23.7217	20.3873	1.62122	3.23358	0.768476	0.387064	2.5286	2.87044	2.81271	1.96458	1.89707	2.33712	2.08369	2.54814	2.59043	1.67366	2.78645	2.15507	8.28409	6.37253	5.11868	3.23821	3.1158	6.12195
Hsp90ab1	0.00716432	0.14982	24.1767	20.3936	302.688	761.246	0.767935	0.277225	609.984	531.217	703.816	541.284	763.724	511.977	514.677	546.736	527.994	598.26	506.098	629.955	1373.16	1491.93	1518.31	825.11	823.864	1342.35
Ccdc88a	0.008299	0.14982	24.6431	20.3947	5.88368	13.3168	0.755311	0.559185	9.34717	7.55249	6.80519	9.07771	8.77424	8.71575	8.48826	9.41496	9.08693	8.00369	7.83261	10.8596	28.2362	15.5783	33.1611	12.2412	7.33549	34.2717
Prkar2b	0.038324	0.204751	23.7316	20.3958	9.47157	62.5602	0.564966	0.634012	68.4715	46.2264	54.003	64.4481	68.7773	53.519	49.7978	59.1091	56.2212	61.5073	49.5743	44.6989	89.9629	87.8976	109.506	62.7253	49.4559	97.4235
Cetn2	0.0200108	0.16702	23.7796	20.4371	8.89034	34.4634	0.659405	0.454168	29.9113	24.1348	28.7385	27.8613	29.1746	23.365	26.0403	28.6662	27.4202	25.3117	31.0492	8.22938	50.9109	76.3858	56.3284	33.8508	34.8481	55.477
Elmod2	0.0167185	0.158812	24.7036	20.4448	0.571958	4.36193	0.737693	0.818342	3.87188	3.99728	3.59214	3.96226	3.2896	4.28092	3.85832	3.94454	4.11206	3.75415	4.38159	3.35596	6.08921	4.59304	5.6215	4.52434	3.34436	6.48621
Nme5	0.0219892	0.171758	24.7342	20.4701	2.63562	9.8455	0.647009	0.48266	8.42392	5.12413	6.97715	9.62049	8.3829	6.7711	7.39373	7.93038	8.35166	6.7798	9.49629	5.21774	12.6581	18.5253	14.569	10.335	11.2183	14.3127
Ptprk	0.00250425	0.14982	24.7394	20.4745	1.87804	3.83165	0.843791	0.610277	2.50669	3.51003	3.4474	2.01133	1.96404	3.49192	2.29672	2.40256	2.61729	2.40002	3.90003	4.94437	7.1092	6.38785	5.34802	4.25381	3.34708	8.40836
Nme7	0.0111111	0.14982	24.2829	20.4831	3.57818	15.6193	0.723898	0.498622	13.8842	12.0228	12.0274	13.9341	14.6268	12.2535	11.0601	12.5594	14.9448	13.3798	13.5765	10.586	21.0347	31.3985	21.7179	13.4234	19.185	22.7871
Topors	0.00573726	0.14982	24.3049	20.5017	3.79564	9.78372	0.787161	0.291153	7.63707	6.74411	7.24382	6.60127	6.83631	6.03515	6.27451	6.90208	7.35817	6.53973	6.97339	7.67029	18.13	17.5957	20.4059	9.56283	8.92187	19.96
Sclt1	0.00954814	0.14982	25.295	20.5317	1.81407	3.59986	0.74062	0.530565	2.22362	1.90939	2.00951	1.97587	2.39523	2.316	2.27444	2.60111	2.03201	2.61611	2.20117	3.66644	4.38834	6.44054	7.8196	3.52031	3.06299	8.66724
Pkm	0.0199658	0.166817	23.8933	20.5347	61.3409	428.567	0.659646	0.416777	378.341	365.793	396.796	358.507	429.063	392.709	381.219	378.262	377.987	420.871	374.329	262.01	570.579	705.197	577.015	425.782	451.154	555.453
Exoc6b	0.037986	0.203666	23.8956	20.5368	4.04937	19.6121	0.686072	0.902127	18.0899	20.309	18.9672	16.9024	17.2055	21.2386	16.1897	17.3313	15.5827	16.5355	17.0518	26.5874	30.7244	21.1789	29.444	21.6258	15.7318	31.1118
Dzip1	0.00543169	0.14982	24.8155	20.5375	3.35041	14.3993	0.821385	0.728992	12.3729	14.4742	11.2155	12.0194	9.9825	11.8922	11.0569	12.2028	12.4266	9.64359	11.9266	18.0703	17.24	23.9468	17.9557	15.0126	13.7628	22.5826
Ppid	0.0137626	0.153631	23.9035	20.5436	8.84993	28.0381	0.701083	0.2986	22.9893	22.2745	22.8119	20.7889	20.9918	21.2283	19.6897	21.3282	21.6906	20.7293	19.1077	11.6663	41.3869	60.0707	52.8545	29.4659	29.0626	46.7908
Kif2a	0.00703317	0.14982	24.3577	20.5463	6.7548	21.9605	0.769512	0.355594	18.0361	16.5136	15.7573	16.6918	17.8219	15.2389	16.0608	16.5404	17.5116	15.812	15.4953	17.8581	38.3889	32.3572	42.8329	23.5121	18.3391	40.369
Sf3b2	0.0211321	0.168706	25.3167	20.5493	14.3258	93.5988	0.651748	0.510769	81.215	70.5318	82.1325	82.0624	97.8542	78.7571	79.294	82.2218	83.3725	85.2767	77.8414	93.238	99.0401	135.81	105.594	102.416	109.676	109.077
Cep76	0.00490436	0.14982	23.0684	20.5601	0.425308	1.78159	0.799136	0.527195	1.73635	1.8302	1.78944	1.63131	1.47995	1.37844	1.22152	1.56966	1.53633	1.66718	1.67134	1.61111	2.21444	2.1704	2.82482	1.91537	1.49375	2.47301
Ift74	0.00948257	0.14982	24.413	20.5929	4.39126	10.0992	0.741854	0.374591	6.90691	6.00496	6.85349	7.14448	7.77535	6.5954	6.92996	6.28125	6.78249	6.74236	6.35171	5.58181	14.9768	26.4561	18.9558	9.54674	10.4213	21.0552
Dld	0.0131714	0.153171	23.9763	20.6061	20.644	61.2722	0.70569	0.310499	47.4678	45.9878	47.2276	46.265	49.8821	47.3368	43.5472	44.1949	45.8221	48.2591	44.6494	22.9973	113.356	123.136	123.614	56.9468	50.7306	126.279
Atp6v1c1	0.0195778	0.165997	23.5427	20.6082	34.6931	113.792	0.66266	0.288942	100.839	102.977	103.771	92.3913	95.0576	94.5359	89.3329	97.3419	106.027	96.8974	88.5779	61.0133	169.13	192.616	185.459	110.214	118.012	164.303
Exoc5	0.0166336	0.158812	23.997	20.6239	4.0555	16.7289	0.680813	0.525541	15.2398	12.4678	13.145	13.1446	14.9256	12.5573	12.7962	13.8831	13.6178	13.2938	12.4288	8.64952	27.2872	21.4237	34.3542	16.8678	12.4961	30.7098
Ift80	0.00877953	0.14982	25.4502	20.6577	2.03437	8.49845	0.749514	0.44442	6.54025	6.71551	6.74949	6.67201	6.63651	7.10909	6.69594	7.06157	7.30273	6.62189	7.12759	7.01303	9.22653	11.5324	12.127	8.90844	7.72726	13.9704
Npy2r	0.0454722	0.222593	22.7813	20.6668	1.47071	5.6639	0.535527	0.716732	7.79758	5.65633	4.24159	5.53034	3.32676	4.5637	5.68668	4.13404	3.27784	3.66319	4.72447	4.0087	10.819	12.1094	6.3108	5.52204	3.11454	7.96464
Rpgrip1l	0.00436508	0.14982	24.9842	20.6771	1.37163	4.44346	0.808045	0.657963	4.05375	3.43569	3.39114	3.24623	3.29704	3.18185	3.30263	3.44211	3.45954	3.32701	3.24752	5.03978	6.79743	4.08202	8.78932	5.12751	3.73402	7.90133
Cby1	0.0171949	0.160177	24.5242	20.6867	9.44672	36.6162	0.67741	0.431637	27.8573	25.6614	28.6282	30.7272	37.1688	26.8542	29.1916	27.7429	30.5225	31.1142	30.535	20.1693	46.4646	74.883	52.0955	37.1263	47.0183	49.2107
Rab28	0.0251429	0.172246	23.6373	20.691	4.27184	37.211	0.627721	0.387035	35.9053	32.6736	34.5101	33.0931	37.5322	33.3786	30.7377	34.8099	35.2654	36.9617	33.2095	22.4851	48.5888	53.8828	53.41	41.6556	37.4124	43.0414
Kifap3	0.0150142	0.156011	24.531	20.6925	16.9911	90.0958	0.691858	0.401793	78.7807	72.6084	75.0774	74.744	82.1869	74.729	72.4824	79.2997	78.2069	73.3096	65.6814	71.4452	126.204	107.289	139.856	95.7277	82.9301	133.956
Arl13b	0.00751896	0.14982	25.0068	20.6958	0.877639	3.83312	0.764759	0.503358	3.19751	2.99438	2.97782	3.27831	3.0969	3.03639	3.06758	3.0155	3.41178	3.17008	3.15189	3.21203	5.29764	4.37018	6.34734	4.12735	3.03285	6.543
Rab10	0.025741	0.17402	23.2427	20.7155	17.2048	52.8014	0.624959	0.487582	49.1733	48.1392	46.7153	44.2511	45.3229	47.3506	44.2904	44.2244	43.3025	43.048	41.0801	34.09	81.5638	60.2294	84.857	48.7878	37.2418	77.7904
Mapre1	0.0199658	0.166817	23.246	20.7184	3.90761	13.5523	0.659579	0.531802	13.0589	12.4775	11.8903	12.0176	11.2884	12.3892	10.8538	11.6889	12.0396	11.133	11.4239	9.75326	20.352	15.1207	20.5957	12.6882	10.0432	18.8876
Hsp90b1	0.00844141	0.14982	24.1072	20.7186	73.6797	160.201	0.753159	0.364543	131.954	109.142	159.352	105.467	154.933	107.118	96.904	102.057	100.29	120.916	94.5737	101.93	263.835	389.994	312.481	167.577	181.545	314.583
Kif5c	0.0112572	0.14982	25.0649	20.7439	42.2869	159.275	0.784739	0.78253	132.919	136.236	151.709	117.144	137.061	147.555	121.353	134.284	125.08	135.384	122.591	190.563	228.983	167.197	244.543	179.421	125.76	279.751
Trove2	0.0107854	0.14982	24.6105	20.7595	2.73861	9.4693	0.726438	0.689275	8.28945	8.34898	7.68068	7.31145	6.87244	8.44072	8.38296	8.17814	8.12226	7.93856	7.42262	6.45013	13.4106	9.45075	15.7635	10.4323	6.27789	16.7329
Map4	0.0205349	0.168235	23.7507	20.7903	15.5469	111.92	0.783407	0.836466	106.032	114.403	112.436	89.3269	93.4196	123.763	109.942	92.3422	93.7513	92.7311	101.079	114.008	157.924	131.878	151.304	112.76	85.2105	176.684
Cars	0.00773212	0.14982	24.6478	20.7909	2.41226	11.9151	0.762537	0.578541	9.62653	11.1946	10.3042	9.87461	10.9949	10.293	9.11397	10.0831	10.7685	8.81472	10.0114	11.008	12.3225	22.5252	14.1788	12.1231	15.4813	14.2604
Cct2	0.0150793	0.156075	23.7522	20.7916	20.0258	85.5255	0.691417	0.432081	76.1646	75.3221	80.9269	74.0051	80.7705	71.4748	66.7194	69.7015	68.983	72.786	71.6808	46.8856	111.024	187.198	127.262	86.2902	94.0943	126.306
Nudc	0.0096904	0.14982	24.6701	20.8098	48.7379	95.0637	0.738966	0.471087	56.357	49.865	61.1443	57.0644	86.7503	53.5181	55.5655	56.1139	56.5109	69.9874	56.0455	36.6601	143.578	290.901	140.597	88.4299	124.18	196.63
Gnas	0.0305192	0.187068	22.9553	20.8246	190.225	638.899	0.598589	0.598041	602.934	780.473	627.851	488.271	414.049	557.462	548.706	461.374	547.791	406.98	646.698	366.568	949.552	1403.91	668.558	618.351	732.354	753.477
Snap29	0.00519087	0.14982	24.2342	20.8277	2.63266	9.59476	0.795619	0.526157	9.69551	8.14464	8.92024	8.13164	7.02066	7.81062	8.21156	7.83125	7.89477	8.77482	7.76214	7.24328	13.5319	11.1355	16.5028	10.0484	8.63462	15.4669
Prkacb	0.0232502	0.171904	22.9698	20.8378	30.1988	184.422	0.6396	0.495151	195.339	174.681	181.057	173.838	162.515	161.69	152.145	171.027	165.786	160.266	163.068	142.826	259.394	233.706	277.184	179.619	135.372	260.723
Vps35	0.0219945	0.171758	23.4015	20.857	27.908	69.6125	0.646903	0.382763	64.4321	60.1016	60.4244	56.3277	57.4711	55.8122	52.8505	56.5162	56.5453	56.6579	52.7735	33.6517	104.575	93.5641	115.083	66.1091	56.2178	102.312
Ttll5	0.0124769	0.151264	25.2245	20.876	2.10988	6.29757	0.797784	0.791548	4.18847	5.07018	5.33124	3.92641	3.67241	6.21082	5.80476	4.16068	4.01185	3.61176	4.54656	6.86778	11.2335	7.96989	8.35876	6.51147	4.81454	13.0309
Gnaq	0.0107817	0.14982	23.4864	20.9326	5.13888	41.8679	0.726595	0.685072	44.719	41.7089	40.4853	38.3814	37.7583	36.6173	36.0829	38.9628	38.7147	33.6323	36.59	40.584	59.9837	42.6214	61.3684	44.9941	33.7597	59.8127
Rab8a	0.0171856	0.160177	24.3582	20.9344	5.5178	21.3505	0.677519	0.457887	17.0165	15.6464	18.0562	16.9992	18.3771	16.6765	15.8339	17.1417	17.2207	17.8667	16.0598	9.33245	26.4818	42.8769	31.4189	20.5204	23.7984	33.9912
Rilpl1	0.0240334	0.171904	25.7938	20.9366	4.36201	22.8787	0.635884	0.621977	19.5869	15.9107	19.2689	18.837	22.7726	16.871	20.0326	20.1102	18.0517	24.1333	18.2588	18.6351	22.0664	31.0017	27.8381	23.9392	30.0357	28.6418
Wwtr1	0.0102592	0.14982	23.4928	20.9383	1.26112	4.81571	0.733073	0.412189	4.8852	4.81982	4.44525	4.0712	3.65052	4.19277	3.65101	3.74174	4.52072	3.76493	4.50515	3.02889	7.49813	7.36662	8.5066	5.34233	3.9606	7.74782
Cenpf	0.0194049	0.165997	25.8263	20.9629	0.146405	0.257864	0.664119	0.793321	0.138334	0.142183	0.0666825	0.254717	0.0560896	0.0289519	0.0500136	0.116492	0.321892	0.0387853	0.331418	0.128345	0.569399	0.440361	0.162775	0.430664	0.3431	0.43186
Hk1	0.00704801	0.14982	25.3782	21.0032	11.3598	84.131	0.769348	0.390174	77.2272	74.9816	72.6774	71.435	83.0157	65.6506	69.8693	77.9879	80.5116	74.1024	70.1505	80.317	95.2417	101.449	98.1488	89.3643	97.6419	95.3857
Trim59	0.0308601	0.188487	24.4483	21.0118	1.87373	9.34456	0.597544	0.628531	7.01071	7.69211	7.50994	7.26202	7.7007	12.1728	8.14911	5.49673	5.51088	8.49733	7.63048	5.93433	16.3745	13.948	16.2914	9.84843	6.19869	21.0299
Plcb4	0.0215209	0.170263	25.3917	21.0143	3.94419	10.1269	0.65862	0.841477	4.82475	7.2889	7.51726	4.13497	3.48727	10.1315	13.957	4.71857	5.7524	3.65403	7.8524	6.45854	14.9411	14.8204	14.3812	9.31834	6.89761	26.0159
Eps15	0.00762363	0.14982	24.4549	21.0175	13.3546	47.755	0.763581	0.475264	37.5582	41.5096	41.3091	31.826	33.9291	43.4562	34.3597	35.5963	37.6847	33.4954	36.0243	30.941	79.7537	59.2645	85.8401	53.2723	36.951	89.8666
Cct8	0.0135229	0.153171	23.6032	21.0368	22.4267	72.8745	0.702645	0.303296	68.3203	67.2322	69.7531	63.0936	64.2996	62.1545	57.8239	59.1507	60.9565	59.5277	61.448	44.3415	107.009	130.635	117.88	74.5128	70.3856	112.726
Efcab2	0.00457559	0.14982	24.9438	21.0406	1.17197	4.84	0.804577	0.59072	4.31182	4.36509	3.67306	3.86814	3.28497	4.44846	3.93212	3.67669	3.70775	3.56974	4.67631	4.05281	7.41777	7.15561	6.02792	5.70228	3.34835	8.89221
Dstn	0.0453515	0.22231	23.3116	21.1479	13.1882	77.8335	0.535958	0.478841	74.1806	78.0987	74.6701	67.679	62.702	72.1498	69.9821	65.6375	70.1795	64.6274	73.9153	23.7831	110.433	137.418	111.817	80.5736	72.4923	115.171
Prkar2a	0.010981	0.14982	23.391	21.2199	3.70049	15.8507	0.724851	0.560803	17.5848	18.4594	15.2207	12.7638	10.5797	13.8568	14.0204	13.1424	13.4095	11.6282	15.6182	13.2721	24.2064	20.3089	23.297	17.0907	12.5762	26.0352
Ablim1	0.00152881	0.14982	25.1925	21.2504	2.86423	14.3281	0.873113	0.656462	13.4409	14.9139	13.1796	11.419	11.2341	12.3837	12.4813	12.4469	12.8206	10.9816	12.9318	15.9071	18.3374	14.0719	18.4907	16.2429	14.2305	20.3742
Tekt5	0.012637	0.151503	23.4321	21.2572	2.37617	6.92654	0.710309	0.407709	8.12977	8.35751	5.37097	6.47789	6.39853	4.99406	4.40725	6.08027	3.92192	6.23878	4.90541	3.73433	11.6162	14.0666	10.7752	7.69467	9.40209	9.82719
Csnk1a1	0.041605	0.213194	23.4409	21.2652	7.58886	79.1877	0.551176	0.682326	85.3698	73.1224	74.685	71.8773	74.53	73.4833	69.8921	76.0068	75.4572	73.1459	71.534	53.7037	103.291	85.7782	113.041	79.2108	70.3696	108.332
Ccdc28b	0.00984073	0.14982	25.7161	21.2828	5.68395	19.1004	0.737082	0.603087	16.2628	13.3349	15.1657	12.4376	18.6919	15.0242	14.3582	14.0663	15.0905	20.2193	14.6166	14.3562	17.6204	33.3067	20.8418	27.02	29.8773	21.8529
Kif5b	0.00707775	0.14982	24.8355	21.3446	23.8472	73.4722	0.768778	0.602689	51.3717	57.6862	63.1606	42.4695	48.0566	76.2046	52.191	50.3045	46.4735	45.0233	49.2748	54.6688	136.009	88.9751	125.266	86.7372	44.6248	163.936
Rab11a	0.0404299	0.210336	23.1854	21.4024	8.36398	45.5804	0.556138	0.460604	48.2947	50.9093	43.8046	40.6126	35.3684	42.5973	38.9747	38.7209	41.0438	36.7546	39.0326	22.0872	71.3066	68.8458	75.6697	47.2964	34.7707	77.4509
Hspa4l	0.00236462	0.14982	24.9533	21.4458	9.74731	40.0008	0.847335	0.661327	35.6067	34.5266	38.5289	27.9618	31.7338	35.3312	35.0845	30.5474	28.1247	31.2552	29.6263	38.0924	54.8336	41.7254	62.789	47.668	31.8815	68.2289
Abhd6	0.0128822	0.151832	23.7858	21.9567	1.92409	19.8393	0.807585	0.793949	21.059	20.5138	20.147	17.5166	18.6258	18.8699	20.2734	16.543	18.4872	21.2197	19.2802	14.0725	19.5747	23.9422	24.5399	21.0902	21.0867	22.3727
Sccpdh	0.0386516	0.205703	23.4923	22.0596	11.1005	37.8588	0.615347	0.904762	36.9985	37.941	39.2679	31.4284	28.6711	47.5597	36.7829	26.1365	29.7983	32.3972	38.0225	18.9397	47.9599	64.789	43.9237	39.9265	33.2506	60.7699
Evc2	0.0398003	0.208666	24.8097	22.1121	0.4048	1.62283	0.944799	0.907693	1.60248	1.78092	1.50029	1.56765	1.28623	1.14247	1.31672	1.13944	1.31722	1.149	1.85386	1.28665	1.94071	2.73546	1.11649	1.70238	2.14498	2.15017
Cct3	0.0427164	0.216524	22.8067	22.1418	10.2333	73.6264	0.547128	0.852778	79.1062	71.5168	84.2942	71.7704	81.9181	69.6236	61.6028	66.293	64.6616	77.4076	71.397	48.191	80.8444	112.234	79.6606	77.8217	93.4525	77.1523
Pdc	0.0348732	0.194945	24.7853	22.8792	0	0	0.579676	0.632456	0	0	0	0	0	0	0	0	0	0	0	0	0	0	0	0.019688	0	0
Ccdc172	0.0348732	0.194945	24.7853	22.8792	0	0	0.579676	0.632456	0	0	0	0	0	0	0	0	0	0	0	0	0	0	0	0	0.0517523	0
Grxcr1	0.0348732	0.194945	24.7853	22.8792	0	0	0.579676	0.632456	0	0	0	0	0	0	0	0	0	0	0	0	0	0	0	0.0276424	0	0
Hsp90aa1	0.00328272	0.14982	24.2719	23.178	10.0661	57.2726	0.826951	0.625686	58.0703	54.7413	67.5809	47.9827	59.5238	48.344	52.1465	45.5008	52.9015	53.2518	49.9935	33.7231	57.0262	69.1807	68.7305	66.6183	70.1787	66.0328

## Sheet: STR-D2R-KO
ID	P_VALUE	Q_VALUE	PERIOD	LAG	AMPLITUDE	OFFSET	MEAN_PERIODICITY	SCATTER	TP_3_REP_1	TP_3_REP_2	TP_3_REP_3	TP_7_REP_1	TP_7_REP_2	TP_7_REP_3	TP_11_REP_1	TP_11_REP_2	TP_11_REP_3	TP_15_REP_1	TP_15_REP_2	TP_15_REP_3	TP_19_REP_1	TP_19_REP_2	TP_19_REP_3	TP_23_REP_1	TP_23_REP_2	TP_23_REP_3
Atp6v0d1	0.0369408	0.492415	23.4174	5.5905	23.7095	160.074	0.754569	0.89882	176.173	177.426	176.615	310.579	161.509	155.493	155.852	157.44	162.187	143.113	131.379	143.077	158.347	155.036	138.332	133.602	205.312	143.016
Dhrs3	0.00737851	0.492415	22.6419	5.76572	3.75725	10.6203	0.766336	0.702607	11.3623	10.2738	12.8558	30.4492	9.75336	16.8687	9.23214	8.71725	9.76074	7.2869	5.51744	8.80862	6.44631	9.35167	7.15643	9.80029	16.6351	7.19447
Tubb3	0.0421481	0.492415	23.347	6.31684	25.4731	245.659	0.652856	0.91296	246.706	279.17	256.629	593.404	277.241	237.659	247.106	224.302	219.832	242.76	210.085	249.231	180.18	265.288	220.308	219.404	296.258	202.031
Ift20	0.028866	0.492415	22.6258	6.4818	5.60046	46.3656	0.70919	0.868773	52.6225	47.3466	48.2391	136.199	51.3573	54.1417	45.9936	48.8817	49.0149	44.7602	34.2867	47.8535	36.2289	53.8164	33.3884	50.4559	66.013	38.9552
Coq10a	0.0259532	0.492415	23.9712	6.48573	3.61862	12.819	0.809312	0.857686	13.5049	14.4496	13.6248	29.4069	12.9629	12.222	11.9476	12.7121	14.0506	11.3142	9.13711	11.2442	7.76426	11.176	8.86257	11.0578	15.5079	7.92431
Atg7	0.0296967	0.492415	24.9098	6.73968	1.22627	7.08798	0.603544	0.661734	8.0458	8.83561	8.02621	8.04488	7.26278	7.168	8.05549	7.99457	8.57649	7.12908	4.85368	7.4764	5.27382	6.86638	5.44936	6.1853	7.33087	5.12243
Kctd17	0.0130645	0.492415	23.9367	6.85737	50.081	124.534	0.758293	0.794757	96.0572	157.007	139.521	312.092	134.297	198.771	144.816	111.181	111.951	116.381	62.0459	131.502	71.1239	100.647	51.7439	110.093	153.234	41.5495
Tctex1d2	0.0253446	0.492415	22.6113	7.19741	3.81625	21.2327	0.636066	0.85487	19.5899	17.8102	19.2194	40.64	20.2535	22.3834	21.2587	19.8735	20.0932	18.8145	17.6301	18.9893	14.3869	17.8558	21.94	20.2863	24.0888	17.5329
Nudcd3	0.00234256	0.492415	21.5993	7.90656	3.93048	41.7185	0.860317	0.670708	43.6443	41.7543	40.7705	44.1267	44.4125	45.6677	46.9398	42.194	46.5756	39.948	36.4469	40.7225	35.5264	39.8815	38.6716	42.5653	44.5914	37.4931
Flna	0.0427249	0.492415	24.1616	9.99814	2.45228	13.17	0.949142	0.914529	10.9545	12.5715	13.7766	15.6647	10.9947	18.4766	14.9515	14.7854	16.4027	14.2733	13.1778	15.5955	10.7566	9.8506	12.6471	14.8207	9.74636	8.19028
Cdk1	0.028832	0.492415	22.5399	10.0445	0.158144	0.220186	0.790783	0.868454	0.119763	0.046806	0.312332	0.353174	0.269343	0.334508	0.236861	0.356007	0.814461	0.163296	0.430081	0.156513	0	0.0420726	0.132698	0.167215	0.339781	0.138583
Rp1	0.00788544	0.492415	23.7094	10.1884	0.00266334	0.00208954	0.862921	0.751633	0	0	0.00438693	0	0	0.0108332	0.0115667	0.00935989	0.00399741	0.00538647	0	0	0	0	0	0	0	0
Ulk4	0.0210756	0.492415	23.6321	10.9074	0.255825	1.38576	0.651962	0.422623	1.62317	0.947132	1.06996	1.63612	1.42091	1.4895	2.74923	2.04597	2.89989	1.23683	1.4868	1.46649	1.24098	0.942241	1.55293	1.44209	1.51701	1.40246
Tekt3	0.00904401	0.492415	23.6964	12.4456	0.0652033	0.0854854	0.752736	0.762802	0	0	0.0992149	0	0.0412767	0	0.332909	0.200706	0.110833	0.315848	0.0930398	0	0.0453461	0.0295552	0	0	0.0742027	0
Ccdc42b	0.0350064	0.492415	23.7698	13.2408	0.312157	0.29517	0.624758	0.892548	0.0807878	0.0749683	0	0.402647	0	0.113709	1.25503	0.422227	0.911919	0.491498	1.01593	0.0954511	0.687298	0	0.123896	0.273168	0.0830172	0.568329
Mertk	0.023716	0.492415	24.4843	16.7562	1.9428	8.18846	0.824249	0.847652	6.34813	6.18456	5.86464	3.14777	8.56221	9.73247	8.01169	7.84453	8.24837	10.0703	12.6377	10.2257	10.896	6.46302	11.0893	9.00869	6.44494	9.70235
Plk4	0.0108785	0.492415	24.4766	17.1405	0.741517	1.53085	0.883322	0.778944	1.05961	0.775051	0.98035	0.771764	1.32868	1.33931	1.25724	1.60909	1.36409	1.49848	3.06887	1.73526	2.80597	1.39961	2.66407	1.51716	1.01958	2.01691
Kif3b	0.0412449	0.492415	23.6628	17.3238	2.11274	15.8592	0.552409	0.860285	14.5892	14.7322	14.2162	9.1724	15.6228	16.1661	17.315	13.4515	15.3464	18.3475	17.805	17.6052	16.3301	16.0894	16.8118	17.7887	14.1444	16.8266
Efcab1	0.024774	0.492415	23.5196	17.5933	1.16916	4.47787	0.630721	0.794762	3.95695	3.05961	4.06728	0.445329	4.18922	3.06905	4.21757	3.61886	5.01883	5.72651	5.52936	5.07651	5.64888	4.28926	5.35734	5.00083	3.12746	5.66149
Cep192	0.0469156	0.492415	24.7302	17.7117	0.46464	1.13666	0.918817	0.928123	0.735348	0.828229	0.648974	0.525543	0.755467	0.876811	0.971274	1.12798	1.14299	1.29071	2.04117	1.11008	1.84869	0.849843	2.16736	1.0058	0.590363	2.10873
Gucy2d	0.00535787	0.492415	23.3219	17.8166	0.0034302	0.00226342	0.793097	0.596665	0	0	0	0	0	0	0	0	0	0	0	0.0142575	0.0178573	0.0143016	0	0	0	0
Pkhd1l1	0.00643204	0.492415	22.4786	17.8879	0.0197688	0.0528998	0.863363	0.737078	0.0449881	0.038971	0.0436939	0.0520078	0.0199316	0.0362078	0.0299594	0.0453222	0.036753	0.042826	0.0853344	0.07155	0.0861243	0.0571973	0.0896198	0.0573328	0.0235101	0.0533286
Snap29	0.0356077	0.492415	23.4609	17.9228	3.06905	9.98607	0.883864	0.89498	7.88361	7.94486	8.08758	6.36832	8.44152	8.63826	8.13567	7.96239	8.08095	9.54348	17.5836	9.35863	15.2459	8.60607	15.9349	9.07239	6.36486	14.1959
Ttc26	0.0320396	0.492415	25.1338	18.0007	0.476596	2.42287	0.593172	0.794161	1.9898	1.85873	1.90599	1.88239	2.10015	2.59716	2.33938	2.2512	2.55393	2.48997	3.07675	2.40701	3.22474	2.40802	4.07744	2.5664	1.90113	3.12133
Dync2h1	0.011881	0.492415	24.1322	18.0516	1.67521	4.24876	0.91655	0.785757	3.29355	3.03325	2.74892	1.14394	3.21239	3.62695	3.55576	3.75323	3.76888	5.80816	6.95116	4.48233	6.69334	3.64071	6.93418	5.14333	2.43211	7.19627
Fgfr1op	0.00744769	0.492415	23.7096	18.1128	1.1775	5.44974	0.852665	0.747301	4.52415	4.77184	4.66232	4.84894	5.38384	4.15333	4.48073	5.01933	4.32395	6.74223	7.86817	6.07294	6.67612	5.12369	7.88946	4.6795	4.97742	7.74906
Ccdc176	0.0116317	0.492415	24.8079	18.1622	0.92595	2.32694	0.71856	0.750445	1.01265	0.891744	1.19651	2.07909	1.39857	1.87878	1.58114	1.28841	1.54426	2.6595	4.84835	2.42375	3.86044	1.51647	4.25429	2.23218	1.62558	4.129
Ttc21b	0.0269945	0.492415	24.3629	18.2241	1.19181	3.61402	0.926707	0.861339	2.782	2.74518	2.34167	2.07175	2.85141	2.98122	2.58559	3.08325	2.94739	4.22596	5.82139	3.73304	5.6089	2.94546	5.62096	3.41865	2.38323	6.40035
Elmod2	0.0181172	0.492415	25.0202	18.3176	0.874161	4.08463	0.815883	0.823488	3.2915	3.45846	3.50667	2.79623	3.18581	3.76608	3.98859	3.92147	4.2293	3.97735	5.4021	4.19747	5.36067	3.97821	6.57485	4.18445	3.15027	5.87116
Prkar2a	0.0322562	0.492415	23.0314	18.3278	6.2405	17.1413	0.912555	0.881844	15.7069	14.6911	13.4353	5.00212	14.4418	11.7728	13.638	14.6802	15.1554	20.8415	26.9633	17.0133	23.5609	16.1068	28.6535	16.7627	10.2052	30.0952
Phtf1	0.00181286	0.492415	24.821	18.5668	3.85385	11.6799	0.860833	0.518492	8.03712	8.3744	10.2863	7.50347	9.52869	10.792	8.5411	11.8474	10.7449	14.5162	13.8622	13.8219	19.6264	16.5869	12.4629	12.0787	14.9597	12.1291
Trim59	0.034969	0.492415	21.6276	18.5876	3.54719	10.4369	0.826013	0.892385	7.58602	13.0482	9.68695	7.27122	8.83526	6.39511	9.35338	7.93281	6.3845	10.7818	14.7646	10.174	18.1518	9.9533	15.3356	9.51802	6.12092	13.1652
Cntrl	0.0386909	0.492415	24.8707	18.604	0.721634	2.04981	0.894741	0.904809	1.37802	1.50792	1.16186	0.962236	1.83378	1.63689	1.59044	1.50473	1.5867	2.58292	3.39229	1.90288	3.20051	1.51791	3.44945	2.08287	1.27789	3.88585
Ccdc39	0.0233784	0.492415	24.8884	18.6172	3.62079	5.57129	0.849541	0.845842	3.27332	2.71567	3.03756	1.90108	3.37364	4.99723	4.27385	3.99403	4.49758	6.14929	12.1482	5.18332	13.086	3.83058	12.7232	5.75239	3.37196	12.2529
Wdr60	0.015818	0.492415	24.9497	18.6631	3.15194	6.3607	0.685881	0.746953	3.6186	4.04843	4.84688	5.27033	4.73286	6.29904	5.50595	4.36002	4.4471	7.03668	11.5411	6.21404	12.331	5.63	10.7221	6.8527	5.81371	10.3789
Kif2a	0.0185504	0.492415	24.9652	18.6746	9.7899	22.7444	0.819614	0.824751	15.6483	16.1868	15.6787	13.6376	18.5275	20.8113	20.0509	15.5476	18.415	23.5607	41.6788	20.3449	38.2385	20.015	41.5017	22.1592	20.5876	39.4344
Traf3ip1	0.0492832	0.492415	25.0552	18.742	2.49349	6.69871	0.524025	0.638789	5.31426	4.21193	5.31055	6.94669	6.34191	5.9979	5.78703	5.31227	5.21081	7.03226	10.8825	6.52251	10.9839	6.74478	10.3151	6.87436	7.59459	9.31362
Exoc5	0.0423536	0.492415	24.5571	18.7602	6.60998	16.954	0.825882	0.913369	13.3224	12.4478	12.2513	9.49137	13.288	16.2853	15.3474	12.5414	13.8795	16.0406	31.3675	15.1645	33.9222	14.0238	30.5671	18.1241	12.4395	28.3615
Bbs7	0.0412449	0.492415	24.5795	18.7773	3.6197	9.57646	0.552389	0.870246	7.00193	6.93379	7.9717	10.9192	7.7152	8.66129	7.70165	7.41091	7.4633	9.4009	16.5079	8.99866	15.5962	9.00389	17.2301	9.88561	7.18218	15.103
Pkd2	0.0321126	0.492415	25.1046	18.7789	3.89497	12.0745	0.860522	0.881253	8.51452	8.40446	9.13589	5.26975	10.1519	11.6129	10.3802	9.66838	9.50472	11.898	19.5738	11.1187	20.2074	10.7966	17.3564	13.8356	9.11924	19.4871
Nek4	0.00198391	0.492415	25.1542	18.8161	0.864028	6.35208	0.855744	0.649711	5.68833	5.38192	5.97589	4.72863	6.0376	5.91716	6.23221	5.63293	6.05338	7.09668	7.19396	7.20433	7.24667	6.68056	7.49728	7.13334	5.52935	8.74402
Cep290	0.027291	0.492415	24.7222	18.8864	3.20646	3.69898	0.772481	0.861964	1.69716	1.74595	1.54422	1.47494	2.49852	2.85153	2.45864	1.86397	1.95848	3.37914	9.96747	3.14625	10.5073	2.45635	9.33455	3.32482	2.06588	9.7554
Tsga10	0.03059	0.492415	25.3202	18.9402	2.10666	4.12265	0.709977	0.875641	1.94836	2.38413	2.63276	2.62452	2.5742	4.35112	3.14523	2.4065	3.29441	4.22769	8.52999	3.30822	8.5534	3.65704	6.33313	4.52006	3.53936	7.82726
Pde1c	0.0369408	0.492415	24.8548	18.9876	3.20444	9.42733	0.874261	0.899029	9.81853	5.30818	7.16323	7.81473	6.99218	8.70427	6.87732	8.67552	8.30296	9.50924	15.3257	9.88969	11.8089	9.84193	16.2609	12.3563	7.60174	13.3853
Cep135	0.0475676	0.492415	24.98	19.0833	1.06845	2.69846	0.838594	0.929569	2.01301	2.04645	1.98064	1.15804	2.26225	2.65081	2.42467	2.08019	2.16066	2.4955	4.23192	2.81233	5.04913	2.20161	4.47098	3.30171	1.74234	4.82301
Hspa4l	0.014376	0.492415	23.7764	19.299	13.9961	39.6747	0.923589	0.802947	30.3671	43.6548	27.8276	15.2891	37.7246	38.5116	34.0322	29.0058	27.7384	48.9211	51.8744	42.9036	63.848	41.8334	55.8235	48.0034	32.4144	61.4398
Wdr78	0.00554858	0.492415	25.2766	19.3099	1.51591	3.69799	0.789714	0.651279	2.58059	2.17383	3.12596	2.3341	3.04063	3.45149	2.85837	2.7229	3.00456	3.95658	5.96203	3.63417	6.24742	3.71656	5.38358	4.28136	3.91246	5.94575
Spag1	0.00611855	0.492415	25.3318	19.352	1.25485	4.60617	0.781807	0.709025	2.62893	2.58117	3.67577	2.2568	3.6157	4.25699	3.47229	3.18564	3.28998	4.50005	6.88887	4.26985	6.41127	4.61576	6.5338	4.95475	3.92095	7.27652
Cav1	0.0294654	0.492415	21.8475	19.472	0.901049	5.01879	0.604974	0.792981	5.07912	6.28966	5.34746	2.90841	4.36244	4.682	4.85467	4.20765	3.97132	5.23647	4.96781	5.57546	5.91826	5.12861	6.7236	4.7484	3.79526	5.47871
Ssx2ip	0.0421552	0.492415	25.5166	19.4933	11.1729	27.8275	0.549285	0.86504	20.1335	18.9596	18.9486	25.4036	21.5323	25.5785	25.779	19.4217	21.6103	24.5999	47.7997	24.8082	49.1998	23.0441	44.5104	26.2775	30.1732	48.9673
Kifap3	0.0446611	0.492415	25.0943	19.5701	21.9664	92.0225	0.538847	0.870249	79.7366	79.043	77.0746	74.8739	84.1405	100.364	86.8798	70.4936	78.5621	85.9762	127.307	85.0365	132.851	87.767	139.18	94.0218	94.4299	134.965
Atg5	0.0261513	0.492415	23.7452	19.6516	1.557	12.587	0.622581	0.809724	12.1283	11.6669	12.638	12.696	11.4516	12.8376	12.2907	10.6389	11.1222	12.3309	15.1009	11.8063	18.4826	12.5232	15.7015	12.7215	12.7613	14.5982
Npy2r	0.037986	0.492415	25.0032	19.8969	3.51852	6.31112	0.875838	0.902864	6.4762	2.83964	4.92094	1.81819	4.69042	1.92124	2.45575	5.6482	4.3043	7.00004	8.64689	6.80881	5.44839	8.90221	12.9509	8.05688	3.20908	16.3188
Rab28	0.0224692	0.492415	25.2201	20.0695	7.26839	37.5842	0.644573	0.806927	34.4917	31.2042	34.8197	31.6563	32.5573	38.7581	34.8433	29.7806	33.1378	36.1967	45.3215	35.2801	53.3914	40.1226	42.4632	39.4254	37.8785	52.8284
Prkar1a	0.0423125	0.492415	24.7851	20.1178	37.2734	231.771	0.851379	0.913262	222.258	224.834	210.354	137.106	212.352	233.047	224.83	208.596	216.372	225.122	261.914	221.998	285.483	232.154	304.497	253.071	207.525	315.122
Tacr3	0.039601	0.492415	24.0107	20.2535	0.770944	3.45631	0.793542	0.90706	4.11466	2.44569	3.25398	2.79169	2.79526	3.41573	2.90572	3.1666	2.55798	2.80799	4.11736	2.95765	5.02846	3.9711	6.17957	4.0259	2.34176	5.74205
Agr3	0.0348732	0.492415	24.7853	22.8792	0	0	0.579676	0.632456	0	0	0	0	0	0	0	0	0	0	0	0	0	0	0	0.0569052	0	0
