# Supplementary material for: Circadian cilia transcriptome in mouse brain across physiological and pathological states
Source: Mol Brain. 2024 Sep 20;17:67. doi: 10.1186/s13041-024-01143-0 (PMC11414107; doi:10.1186/s13041-024-01143-0)
Supplement: Supplementary file 4 — Supplementary Material 4: Distribution of circadian cilia-associated genes across substructures in each studied brain region [file 13041_2024_1143_MOESM4_ESM.xlsx]

## Sheet: BS-CER-HYP
	# associated genes
Cilia substructure	BS	CER	HYP	Background
Axoneme (GO:0005930)	9	9	30	194
Basal body (GO:0036064)	17	23	31	185
BBSome (GO:0034464)	2	3	3	8
Centrosome (GO:0005813)	28	35	43	666
Ciliary membrane (GO:0060170)	7	6	6	60
Ciliary transition zone (GO:0035869)	2	9	13	76
Dynein complex (GO:0030286)	6	4	7	55
Intraciliary transport particle A (GO:0030991)	1	1	3	8
Intraciliary transport particle B (GO:0030992)	3	3	5	20
Kinesin complex (GO:0005871)	2		3	49
Microtubule associated complex (MAC) (GO:0005875)	11	7	16	143

## Sheet: STR
	# associated genes
Cilia substructure	WT-SAL	WT-COC	D2R-KO	Background
Axoneme	41	40	14	194
Basal body	60	61	9	185
BBSome	4	2	1	8
Centrosome	95	94	19	666
Ciliary membrane	18	18	3	60
Ciliary transition zone	25	26	6	76
Dynein complex	11	10	4	55
Intraciliary transport particle A (IFT-A)	2	3	1	8
Intraciliary transport particle B (IFT-B)	10	10	2	20
Kinesin complex	7	6	3	49
Microtubule associated complex (MAC)	20	17	8	143

## Sheet: HIPP
	# associated genes
Cilia substructure	Ctrl	Epilep	Background
Axoneme	3	4	194
Basal body	9	12	185
BBSome	2	1	8
Centrosome	15	19	666
Ciliary membrane	3	4	60
Ciliary transition zone	5	4	76
Dynein complex	0	0	55
Intraciliary transport particle	2	2	27
Intraciliary transport particle A (IFT-A)	0	1	8
Intraciliary transport particle B (IFT-B)	2	0	20
Kinesin complex	0	0	49
Microtubule associated complex (MAC)	0	5	143

## Sheet: SCN
	# associated genes
Cilia substructure	Ctrl	HFD	Background
Axoneme	14	6	194
Basal body	15	10	185
BBSome	2	1	8
Centrosome	19	13	666
Ciliary membrane	5	4	60
Ciliary transition zone	5	3	76
Dynein complex	3	2	55
Intraciliary transport particle A (IFT-A)	1	0	8
Kinesin complex	2	0	49
Microtubule associated complex (MAC)	7	3	143
